# Supplementary material for: Destination Amyotrophic Lateral Sclerosis
Source: Front Neurol. 2021 Mar 29;12:596006. doi: 10.3389/fneur.2021.596006 (PMC8039771; doi:10.3389/fneur.2021.596006)
Supplement: Supplementary file 1 [file Table_1.XLSX]

## Sheet: Genes
Target Gene	Association Score	Target Gene Name	Mutation	Mutation Type	Alleles	Clinical Association	Clinical Significance	Chromosome	Location	Protein Change	Mouse Model	Odds Ratio	P-value	Other	Verification	Articles	No. of publications	Referencing Comments	Protein Function
SOD1	1	superoxide dismutase 1	RCV000696225	Missense SNP	A>G	ALS	Likely pathogenic	21	31667319					G>A, Protein NP_000445.1:p.Glu101Lys. Not much info, no rs ID	https://www.ncbi.nlm.nih.gov/clinvar/RCV000696225.1/		?		Platelet degranulation, Detoxification of ROS, Gene and protein expression
SOD1	1	superoxide dismutase 1	rs11556620	Missense SNP	A>G	fALS+sALS	Likely pathogenic	21	31667278 (forward strand)	N87S					https://www.ncbi.nlm.nih.gov/snp/rs11556620#publications, https://www.targetvalidation.org/evidence/ENSG00000142168/EFO_0000253		2(0)	One of the articles referenced the mutation briefly and unrelated from ALS, the other doesn't mention it at all
SOD1	1	superoxide dismutase 1	rs121912431	Missense SNP	G>A	fALS+sALS	Pathogenic	21	31663829 (forward strand)	G37R	SOD1-G37R			ClinVar mentioned a G38R mutation which I found no evidence for	https://www.ncbi.nlm.nih.gov/snp/rs121912431#publications	https://www.ncbi.nlm.nih.gov/pubmed/8446170, https://www.ncbi.nlm.nih.gov/pubmed/8058797	3(2)	(1-2) identified G37R.	Platelet degranulation, Detoxification of ROS, Gene and protein expression
SOD1	1	superoxide dismutase 1	rs121912432	Missense SNP	C>G	ALS	Pathogenic	21	31663832 (forward strand)	L38V					https://www.ncbi.nlm.nih.gov/snp/rs121912432#publications, https://www.targetvalidation.org/evidence/ENSG00000142168/EFO_0000253	https://www.ncbi.nlm.nih.gov/pubmed/8446170	1	Old. Not ctrl-f-able; annoying	Platelet degranulation, Detoxification of ROS, Gene and protein expression
SOD1	1	superoxide dismutase 1	rs121912433	Missense SNP	G>A	ALS	Pathogenic	21	31663841 (forward strand)	G41S					https://www.ncbi.nlm.nih.gov/snp/rs121912433#publications		1	Old. Not ctrl-f-able; annoying	Platelet degranulation, Detoxification of ROS, Gene and protein expression
SOD1	1	superoxide dismutase 1	rs121912434	Missense SNP	G>A	ALS	Pathogenic	21	31663842 (forward strand	G41D					https://www.ncbi.nlm.nih.gov/snp/rs121912434#publications	https://www.ncbi.nlm.nih.gov/pubmed/8446170, https://www.ncbi.nlm.nih.gov/pubmed/7891072	2	(1) identifies mutation but gives little info. (2) studied the mutation in transgenic viruses, finding decreased SOD activity (47% of WT)	Platelet degranulation, Detoxification of ROS, Gene and protein expression
SOD1	1	superoxide dismutase 1	rs121912435	Missense SNP	A/G	fALS+sALS	Pathogenic	21	31663848 (forward strand)	H43R					https://www.ncbi.nlm.nih.gov/snp/rs121912435#publications		5		Platelet degranulation, Detoxification of ROS, Gene and protein expression
SOD1	1	superoxide dismutase 1	rs121912436	Missense SNP	G>C	fALS+sALS	Pathogenic	21	31667274 (forward strand)	G85R	SOD1-G85R				https://www.ncbi.nlm.nih.gov/snp/rs121912436#publications		5		Platelet degranulation, Detoxification of ROS, Gene and protein expression
SOD1	1	superoxide dismutase 1	rs121912437	Missense SNP	G>C/T	fALS+sALS	Pathogenic	21	31667298 (forward strand)	C: G93R, G94R; T: G93C, G94C					https://www.ncbi.nlm.nih.gov/snp/rs121912437#publications		4		Platelet degranulation, Detoxification of ROS, Gene and protein expression
SOD1	1	superoxide dismutase 1	rs121912438	Missense SNP	G>C	fALS+sALS	Pathogenic	21	31667299 (forward strand)	G93A	SOD1-G93A			Aka G93A	https://www.ncbi.nlm.nih.gov/snp/rs121912438#publications		4		Platelet degranulation, Detoxification of ROS, Gene and protein expression
SOD1	1	superoxide dismutase 1	rs121912439	Missense SNP	A>G	ALS	Pathogenic	21	31667320 (forward strand)	E100G					https://www.ncbi.nlm.nih.gov/snp/rs121912439#publications	https://www.ncbi.nlm.nih.gov/pubmed/8446170, https://www.ncbi.nlm.nih.gov/pubmed/7635196	3(2)	(1) identified mutation. (2) focussed on mutation.	Platelet degranulation, Detoxification of ROS, Gene and protein expression
SOD1	1	superoxide dismutase 1	rs121912440	Missense SNP	C>G	fALS	Pathogenic	21	31667337 (forward strand)	L106V					https://www.ncbi.nlm.nih.gov/snp/rs121912440#publications	https://www.ncbi.nlm.nih.gov/pubmed/8446170, https://www.ncbi.nlm.nih.gov/pubmed/7911198	2	(1) identifies mutation but gives little info. (2) noted the mutation in one fALS family	Platelet degranulation, Detoxification of ROS, Gene and protein expression
SOD1	1	superoxide dismutase 1	rs121912441	Missense SNP	T>C	fALS+sALS	Pathogenic	21	31667359 (forward strand)	I114T		11.39 9 (4.23-30.67)	1e-06	Rare, strongly associated with ALS, C is autosomal dominant	https://www.ncbi.nlm.nih.gov/snp/rs121912441#publications	https://www.ncbi.nlm.nih.gov/pubmed/8446170, https://www.ncbi.nlm.nih.gov/pubmed/7643359, https://www.ncbi.nlm.nih.gov/pubmed/28089114	2	(1,2) identify but don't give much info. (3) observed in 18 ALS cases and 1 control. Significant association with sex, site of onset and family history of MND	Platelet degranulation, Detoxification of ROS, Gene and protein expression
SOD1	1	superoxide dismutase 1	rs121912442	Missense SNP	C>T	fALS+sALS	Pathogenic	21	31659783 (forward strand)	A4V				Aka A4V	https://www.ncbi.nlm.nih.gov/snp/rs121912442#publications		7		Platelet degranulation, Detoxification of ROS, Gene and protein expression
SOD1	1	superoxide dismutase 1	rs121912443	Missense SNP	A>G	fALS+sALS	Pathogenic	21	31663857 (forward strand)	H46R					https://www.ncbi.nlm.nih.gov/snp/rs121912443#publications		3	(1) is short, but focusses on the mutation. (2) also focusses on the mutation in 2 Japanese ALS families, but I'm uncertain whether it's based on the same data as (1). (3) also focusses on the mutation in a cell model	Platelet degranulation, Detoxification of ROS, Gene and protein expression
SOD1	1	superoxide dismutase 1	rs121912444	Missense SNP	G>A	fALS+sALS	Pathogenic	21	31659782 (forward strand)	A4T				Ala4 implicated in another major mutation as well. Mutation markedly reduced activity of SOD, but expression remained comparable	https://www.ncbi.nlm.nih.gov/snp/rs121912444#publications	https://www.sciencedirect.com/science/article/pii/S0006291X84715063?via%3Dihub, https://www.ncbi.nlm.nih.gov/pubmed/7911198	2	Both papers appear to independently identify the mutation	Platelet degranulation, Detoxification of ROS, Gene and protein expression
SOD1	1	superoxide dismutase 1	rs121912445	Missense SNP	A>T	fALS+sALS	Pathogenic	21	31667331 (forward strand)	I104F					https://www.ncbi.nlm.nih.gov/snp/rs121912445#publications	https://www.ncbi.nlm.nih.gov/pubmed/7501156	1	Article focusses on the mutation, but is old	Platelet degranulation, Detoxification of ROS, Gene and protein expression
SOD1	1	superoxide dismutase 1	rs121912446	Missense SNP	T>C	fALS+sALS	Pathogenic	21	31668547 (forward strand)	L144S					https://www.ncbi.nlm.nih.gov/snp/rs121912446#publications	https://www.ncbi.nlm.nih.gov/pubmed/7496169	1	-	Platelet degranulation, Detoxification of ROS, Gene and protein expression
SOD1	1	superoxide dismutase 1	rs121912447	Missense SNP	G>A	fALS+sALS	Pathogenic	21	31668549 (forward strand)	A145T					https://www.ncbi.nlm.nih.gov/snp/rs121912447#publications	https://www.ncbi.nlm.nih.gov/pubmed/7496169	1	-	Platelet degranulation, Detoxification of ROS, Gene and protein expression
SOD1	1	superoxide dismutase 1	rs121912448	Missense 2bp	G>T	fALS+sALS	Pathogenic	21	31659789 (forward strand)	C6F					https://www.ncbi.nlm.nih.gov/snp/rs121912448#publications	https://www.ncbi.nlm.nih.gov/pubmed/8907321	2(1)	Article focusses on the mutation	Platelet degranulation, Detoxification of ROS, Gene and protein expression
SOD1	1	superoxide dismutase 1	rs121912449	Missense SNP	T>C	fALS+sALS	Pathogenic	21	31668568 (forward strand)	I151T				Position 151 codes for a region of SOD1 that is required for dimer formation	https://www.ncbi.nlm.nih.gov/snp/rs121912449#publications	https://www.ncbi.nlm.nih.gov/pubmed/8682505	1	-	Platelet degranulation, Detoxification of ROS, Gene and protein expression
SOD1	1	superoxide dismutase 1	rs121912450	Missense SNP	G>A	fALS+sALS	Pathogenic	21	31659833 (forward strand)	E21K				Nucleotide change destroys a Taq1 restriction site	https://www.ncbi.nlm.nih.gov/snp/rs121912450#publications	https://www.ncbi.nlm.nih.gov/pubmed/8069312	1	-	Platelet degranulation, Detoxification of ROS, Gene and protein expression
SOD1	1	superoxide dismutase 1	rs121912451	Missense SNP	G>A	fALS+sALS	Pathogenic	21	31668517 (forward strand)	S134N					https://www.ncbi.nlm.nih.gov/snp/rs121912451#publications	https://www.ncbi.nlm.nih.gov/pubmed/8990014	1	-	Platelet degranulation, Detoxification of ROS, Gene and protein expression
SOD1	1	superoxide dismutase 1	rs121912452	Missense SNP	T>G	fALS+sALS	Pathogenic	21	31667271 (forward strand)	L84V				Mutation does not change any active-site residue of the enzyme	https://www.ncbi.nlm.nih.gov/snp/rs121912452#publications	https://www.ncbi.nlm.nih.gov/pubmed/7755363	1	-	Platelet degranulation, Detoxification of ROS, Gene and protein expression
SOD1	1	superoxide dismutase 1	rs121912453	Missense SNP	G>A	fALS+sALS	Pathogenic	21	31659818 (forward strand)	G16S					https://www.ncbi.nlm.nih.gov/snp/rs121912453#publications	https://www.ncbi.nlm.nih.gov/pubmed/9101297	1	-	Platelet degranulation, Detoxification of ROS, Gene and protein expression
SOD1	1	superoxide dismutase 1	rs121912454	Stop SNP	T>A	fALS	Pathogenic	21	31668493 (forward strand)	L126*					https://www.ncbi.nlm.nih.gov/snp/rs121912454#publications	https://www.ncbi.nlm.nih.gov/pubmed/10735277	1	Article focusses on this and another mutation	Platelet degranulation, Detoxification of ROS, Gene and protein expression
SOD1	1	superoxide dismutase 1	rs121912455	Missense SNP	G>A	fALS+sALS	Pathogenic	21	31666496 (forward strand)	G72S					https://www.ncbi.nlm.nih.gov/snp/rs121912455#publications	https://www.ncbi.nlm.nih.gov/pubmed/9455977	1	Article focusses on this mutation	Platelet degranulation, Detoxification of ROS, Gene and protein expression
SOD1	1	superoxide dismutase 1	rs121912456	Missense SNP	G>C	fALS+sALS	Pathogenic	21	31659806 (forward strand)	G12R				Occurs outside of active site	https://www.ncbi.nlm.nih.gov/snp/rs121912456#publications	https://www.ncbi.nlm.nih.gov/pubmed/10430435, https://www.ncbi.nlm.nih.gov/pubmed/11369193	2	(1) focusses on the mutation. (2) mentions mutation in a table	Platelet degranulation, Detoxification of ROS, Gene and protein expression
SOD1	1	superoxide dismutase 1	rs121912457	Missense SNP	T>G	fALS+sALS	Pathogenic	21	31663854 (forward strand)	F45C					https://www.ncbi.nlm.nih.gov/snp/rs121912457#publications	https://www.ncbi.nlm.nih.gov/pubmed/11369193	1	Identifies mutation in 1 patient	Platelet degranulation, Detoxification of ROS, Gene and protein expression
SOD1	1	superoxide dismutase 1	rs121912458	Missense SNP	A>G	ALS	Pathogenic	21	31667260 (forward strand)	H80R					https://www.ncbi.nlm.nih.gov/snp/rs121912458#publications	https://www.ncbi.nlm.nih.gov/pubmed/12402272	1	Paper says H80A but means H80R	Platelet degranulation, Detoxification of ROS, Gene and protein expression
SOD1	1	superoxide dismutase 1	rs121912459	Missense SNP	G>A	fALS	Pathogenic	21	31667307 (forward strand)	D96N				Recessive. Identified in affected and unaffected individuals. Appears to only cause ALS when co-occuring with D90A mutation (relatives with 1 of the 2 mutations were unaffected)	https://www.ncbi.nlm.nih.gov/snp/rs121912459#publications	https://www.ncbi.nlm.nih.gov/pubmed/11220750	2(1)	Article focusses on this and a related mutation (D90A)	Platelet degranulation, Detoxification of ROS, Gene and protein expression
SOD1	1	superoxide dismutase 1	rs1235629842	Missense SNP	G>C	fALS+sALS	Not reported	21	31667373 (forward strand)	V119L					https://www.ncbi.nlm.nih.gov/snp/rs1235629842#publications		4		Platelet degranulation, Detoxification of ROS, Gene and protein expression
SOD1	1	superoxide dismutase 1	rs1482760341	Missense SNP	G>C	fALS+sALS	Pathogenic	21	31668548 (forward strand)	L145F					https://www.ncbi.nlm.nih.gov/snp/rs1482760341#publications		15		Platelet degranulation, Detoxification of ROS, Gene and protein expression
SOD1	1	superoxide dismutase 1	rs1555836950	Missense SNP	G>A	ALS	Likely pathogenic	21	31668556 (forward strand)	G148D					https://europepmc.org/search?query=EXT_ID:16324086%20OR%20EXT_ID:17653917%20OR%20EXT_ID:20301623%20OR%20EXT_ID:21914052		4(0)	Nothing of relevance. The mutation isn't even mentioned in ANY of the references
SOD1	1	superoxide dismutase 1	rs74315452	Missense SNP	T>C	fALS+sALS	Pathogenic	21	31667356 (forward strand)	I113T					https://www.ncbi.nlm.nih.gov/snp/rs74315452#publications		5		Platelet degranulation, Detoxification of ROS, Gene and protein expression
SOD1	1	superoxide dismutase 1	rs80265967	Missense SNP	A>C	fALS+sALS	Pathogenic	21	31667290 (forward strand)	D90A				Most common SOD1 mutation. Aka D90A or Asp90Ala, C strongly associated with ALS in hetero and homozygous forms. Connected to D96N, co-occurrence may trigger shift from recessive to dominant	https://www.ncbi.nlm.nih.gov/snp/rs80265967#publications		17		Platelet degranulation, Detoxification of ROS, Gene and protein expression
SOD1		superoxide dismutase 1		Missense SNP						D83G	Endogenous SOD1-D83G			Haven't been able to find much on this mutation	https://www.ncbi.nlm.nih.gov/snp/rs770735510#variant_details	https://www.ncbi.nlm.nih.gov/pubmed/25468678	1	Paper on a mouse model
TARDBP	1	TAR DNA binding protein	rs121908395	Missense SNP	G>C	fALS	Pathogenic	1	11022278 (forward strand)	G290A				Located in the glycine-rich domain that regulates gene expression and mediates protein-protein interactions. TDP-43 binds to heterogeneous ribonucleoproteins (hnRNPs) via this domain	https://www.ncbi.nlm.nih.gov/snp/rs121908395#publications	https://www.ncbi.nlm.nih.gov/pubmed/18396105	1	-	RNA-binding protein. Involved in RNA biogenesis and processing, regulates splicing of non-coding and protein-coding RNAs and mRNAs
TARDBP	1	TAR DNA binding protein	rs367543041	Missense SNP	G>A	fALS	Pathogenic	1	11022553 (forward strand)	A382T				High frequency in Italian patients with ALS	https://www.ncbi.nlm.nih.gov/snp/rs367543041#publications		4		RNA-binding protein. Involved in RNA biogenesis and processing, regulates splicing of non-coding and protein-coding RNAs and mRNAs
TARDBP	1	TAR DNA binding protein	rs387906334	3 prime UTR variant	G>A	ALS	Pathogenic	1	11023351 (forward strand)	-					https://www.ncbi.nlm.nih.gov/snp/rs387906334#publications	https://www.ncbi.nlm.nih.gov/pubmed/19618195	1	Article focusses on this mutation	RNA-binding protein. Involved in RNA biogenesis and processing, regulates splicing of non-coding and protein-coding RNAs and mRNAs
TARDBP	1	TAR DNA binding protein	rs4884357	Missense SNP	G>A	fALS	Pathogenic	1	11022301 (forward strand)	G298S				G298S->earlier onset, rapid progression. In a region that regulates gene expression and protein-protein interactions	https://www.ncbi.nlm.nih.gov/snp/rs4884357#publications	https://www.ncbi.nlm.nih.gov/pmc/articles/PMC3546119/?report=reader, https://www.ncbi.nlm.nih.gov/pubmed/18396105, https://www.jstage.jst.go.jp/article/internalmedicine/49/12/49_12_1209/_article	3	(1) first identified mutation. (2) had a strong focus on the mutation. (3) entirely focussed on mutation.	RNA-binding protein. Involved in RNA biogenesis and processing, regulates splicing of non-coding and protein-coding RNAs and mRNAs
TARDBP	1	TAR DNA binding protein	rs797044595	Missense SNP	T>G	fALS	Pathogenic	1	11022562 (forward strand)	W385G					https://www.ncbi.nlm.nih.gov/clinvar/variation/190400/		1(0)	-
TARDBP	1	TAR DNA binding protein	rs80356717	Missense SNP	A>G	fALS	Pathogenic	1	11018836 (forward strand)	D169G				May abrogate this RNA binding by TDP-43	https://www.ncbi.nlm.nih.gov/snp/rs80356717#publications	https://www.ncbi.nlm.nih.gov/pubmed/18372902	2(1)	Article identifies and does some characterisation	RNA-binding protein. Involved in RNA biogenesis and processing, regulates splicing of non-coding and protein-coding RNAs and mRNAs
TARDBP	1	TAR DNA binding protein	rs80356718	Missense SNP	A>G	fALS	Pathogenic	1	11022209 (forward strand)	N267S					https://www.targetvalidation.org/evidence/ENSG00000120948/EFO_0000253	https://europepmc.org/abstract/MED/20301761, https://europepmc.org/abstract/MED/19224587?fromSearch=singleResult&fromQuery=EXT_ID:19224587	3(2)	(1) identifies mutation but gives little info. (2) identifies mutation in 1 patient	RNA-binding protein. Involved in RNA biogenesis and processing, regulates splicing of non-coding and protein-coding RNAs and mRNAs
TARDBP	1	TAR DNA binding protein	rs80356719	Missense SNP	G>A	fALS	Likely pathogenic	1	11022268 (forward strand)	G287S					https://www.ncbi.nlm.nih.gov/snp/rs80356719#publications		4		RNA-binding protein. Involved in RNA biogenesis and processing, regulates splicing of non-coding and protein-coding RNAs and mRNAs
TARDBP	1	TAR DNA binding protein	rs80356721	Missense SNP	G>C/T	fALS	Pathogenic	1	11022290 (forward strand)	T: G294V; C: G294A					https://www.ncbi.nlm.nih.gov/snp/rs80356721#publications		4		RNA-binding protein. Involved in RNA biogenesis and processing, regulates splicing of non-coding and protein-coding RNAs and mRNAs
TARDBP	1	TAR DNA binding protein	rs80356723	Missense SNP	G>A	fALS	Pathogenic	1	11022292 (forward strand)	G295S					https://www.ncbi.nlm.nih.gov/snp/rs80356723#publications	https://www.ncbi.nlm.nih.gov/pubmed/20301761, https://www.ncbi.nlm.nih.gov/pubmed/19350673, https://www.ncbi.nlm.nih.gov/pubmed/19236453	3	(1) mentions mutation. (2) independently identified the mutation in 2 unrelated ALS subjects and not in >400. (3) was about a range of mutations	RNA-binding protein. Involved in RNA biogenesis and processing, regulates splicing of non-coding and protein-coding RNAs and mRNAs
TARDBP	1	TAR DNA binding protein	rs80356726	Splice acceptor variant SNP	G>A	fALS	Pathogenic	1	11022352 (forward strand)	A315T	TDP-43 (A315T), TARDBP (A315T) (congenic), TDP-43 (A315T) (line 23)				https://www.ncbi.nlm.nih.gov/snp/rs80356726#publications	https://www.ncbi.nlm.nih.gov/pubmed/18288693, https://www.ncbi.nlm.nih.gov/pubmed/18372902, https://www.ncbi.nlm.nih.gov/pubmed/22539580	2(3)	(1) focusses on the mutation. (2-3) analyse along with others	RNA-binding protein. Involved in RNA biogenesis and processing, regulates splicing of non-coding and protein-coding RNAs and mRNAs
TARDBP	1	TAR DNA binding protein	rs80356727	Missense SNP	C>A	fALS	Pathogenic	1	11022400 (forward strand)	Q331K	TDP-43 (Q331K), Tardbp Q331K Knock-In, TDP-43 (Q331K) Knock-In (Line 52)			Part of the C-terminal involved in protein-protein interactions. Transgenically expressed in chick embryos - showed dramatic reduction in maturation	https://www.ncbi.nlm.nih.gov/snp/rs80356727#publications	https://www.ncbi.nlm.nih.gov/pubmed/18309045	1	-	RNA-binding protein. Involved in RNA biogenesis and processing, regulates splicing of non-coding and protein-coding RNAs and mRNAs
TARDBP	1	TAR DNA binding protein	rs80356728	Missense SNP	G>A	fALS	Pathogenic	1	11022404 (forward strand)	S332N					https://www.targetvalidation.org/evidence/ENSG00000120948/EFO_0000253	https://europepmc.org/abstract/MED/19224587?fromSearch=singleResult&fromQuery=EXT_ID:19224587	1	Identifies mutation in 1 patient	RNA-binding protein. Involved in RNA biogenesis and processing, regulates splicing of non-coding and protein-coding RNAs and mRNAs
TARDBP	1	TAR DNA binding protein	rs80356729	Missense SNP	G>A	fALS	Pathogenic	1	11022413 (forward strand)	G335D				Predicted to have a deleterious effect on TDP-43 protein structure or function	https://www.targetvalidation.org/evidence/ENSG00000120948/EFO_0000253	https://europepmc.org/abstract/MED/19224587?fromSearch=singleResult&fromQuery=EXT_ID:19224587	1	Identifies mutation in 1 patient	RNA-binding protein. Involved in RNA biogenesis and processing, regulates splicing of non-coding and protein-coding RNAs and mRNAs
TARDBP	1	TAR DNA binding protein	rs80356730	Missense SNP	A>G	fALS	Pathogenic	1	11022418 (forward strand)	M337V	TDP-43 (M337V), TDP-43 (M337V) (Mt-TAR6/6)			Interfered with maturation of embryos in rats	https://www.ncbi.nlm.nih.gov/snp/rs80356730#publications	https://www.ncbi.nlm.nih.gov/pubmed/20301761, https://www.ncbi.nlm.nih.gov/pubmed/18309045, https://www.ncbi.nlm.nih.gov/pubmed/28430856	3	(1 & 3) mention mutation. (2) goes into more detail	RNA-binding protein. Involved in RNA biogenesis and processing, regulates splicing of non-coding and protein-coding RNAs and mRNAs
TARDBP	1	TAR DNA binding protein	rs80356731	Missense SNP	A>G	fALS	Pathogenic	1	11022437 (forward strand)	Q343R				Localized to the nucleus with a punctuated pattern, suggesting no effects on subcellular localization. Evidence that the mutation was not sufficient to cause FTLD. Found abnormal-molecular-weight fragments of TDP-43 in the spinal cord of the autopsied case - may accelerate production of abnormally-molecular-weight TDP-43 fragments. Also located in the C-terminal	https://www.ncbi.nlm.nih.gov/snp/rs80356731#publications	https://www.ncbi.nlm.nih.gov/pubmed/18438952	1	Article seems to have a strong focus on the mutation	RNA-binding protein. Involved in RNA biogenesis and processing, regulates splicing of non-coding and protein-coding RNAs and mRNAs
TARDBP	1	TAR DNA binding protein	rs80356733	Missense SNP	G>T	fALS+sALS	Pathogenic	1	11022451 (forward strand)	G348C	TDP-43 (G348C)			May increase propensity for aggregation through formation of intermolecular disulfide bridges.	https://www.ncbi.nlm.nih.gov/snp/rs80356733#publications	https://www.ncbi.nlm.nih.gov/pubmed/20301761, https://www.ncbi.nlm.nih.gov/pubmed/18779421, https://www.ncbi.nlm.nih.gov/pubmed/18372902, https://www.ncbi.nlm.nih.gov/pubmed/22539580	3(4)	(1) mentions mutation. (2) provided preliminary support for pathological role. (4) involved analysis of a larger cohort with the mutation (n=18)	RNA-binding protein. Involved in RNA biogenesis and processing, regulates splicing of non-coding and protein-coding RNAs and mRNAs
TARDBP	1	TAR DNA binding protein	rs80356734	Missense SNP	A>G	fALS	Pathogenic	1	11022464 (forward strand)	N352S					https://www.targetvalidation.org/evidence/ENSG00000120948/EFO_0000253	https://europepmc.org/abstract/MED/20301761	2(1)	Book; identifies mutation but gives little info	RNA-binding protein. Involved in RNA biogenesis and processing, regulates splicing of non-coding and protein-coding RNAs and mRNAs
TARDBP	1	TAR DNA binding protein	rs80356738	Missense SNP	T>C/G	fALS	Likely pathogenic	1	11022544 (forward strand)	S379P					https://www.targetvalidation.org/evidence/ENSG00000120948/EFO_0000253	https://europepmc.org/abstract/MED/19224587, https://europepmc.org/abstract/MED/22456481	2	(1-2) identify mutation in 1 patient each	RNA-binding protein. Involved in RNA biogenesis and processing, regulates splicing of non-coding and protein-coding RNAs and mRNAs
TARDBP	1	TAR DNA binding protein	rs80356739	Missense SNP	C>G	fALS	Pathogenic	1	11022545 (forward strand)	S379C					https://www.targetvalidation.org/evidence/ENSG00000120948/EFO_0000253	https://europepmc.org/abstract/MED/19224587	1	Identifies mutation in 1 patient	RNA-binding protein. Involved in RNA biogenesis and processing, regulates splicing of non-coding and protein-coding RNAs and mRNAs
TARDBP	1	TAR DNA binding protein	rs80356742	Missense SNP	A>G	fALS	Pathogenic	1	11022578 (forward strand)	N390S					https://www.targetvalidation.org/evidence/ENSG00000120948/EFO_0000253	https://europepmc.org/abstract/MED/18372902?fromSearch=singleResult&fromQuery=EXT_ID:18372902	1	Annoying paper. Can't ctrl-f	RNA-binding protein. Involved in RNA biogenesis and processing, regulates splicing of non-coding and protein-coding RNAs and mRNAs
TARDBP	1	TAR DNA binding protein	rs80356743	Missense SNP	C>T	fALS	Pathogenic	1	11022587 (forward strand)	S393L					https://www.ncbi.nlm.nih.gov/snp/rs80356743#publications	https://www.ncbi.nlm.nih.gov/pubmed/19224587	1	Identifies mutation in 1 patient	RNA-binding protein. Involved in RNA biogenesis and processing, regulates splicing of non-coding and protein-coding RNAs and mRNAs
TARDBP	1	TAR DNA binding protein	rs80356744	3 prime UTR variant	T>C	ALS	Not reported	1	11022737 (forward strand)	-				Shown as pathogenic on ClinVar with no evidence, article said pathogenicity was uncertain	https://www.ncbi.nlm.nih.gov/snp/rs80356744#publications	https://www.ncbi.nlm.nih.gov/pubmed/18931000, https://www.ncbi.nlm.nih.gov/pubmed/20301761	2	(1) found mutation in 1 patient, not in 360 controls. (2) references (1)	RNA-binding protein. Involved in RNA biogenesis and processing, regulates splicing of non-coding and protein-coding RNAs and mRNAs
UBQLN2	1	ubiquilin 2	rs369947678	Missense SNP	C>T	fALS	Pathogenic	X	56565446 (forward strand)	P525S					https://www.ncbi.nlm.nih.gov/snp/rs369947678#publications	https://www.ncbi.nlm.nih.gov/pubmed/21857683, https://www.ncbi.nlm.nih.gov/pubmed/25333069	2	(1-2) each identify the mutation, but give little additional info.	Regulates protein degradation (UPS, autophagy, ER-associated protein degradation). Negatively regulates the endocytosis of GPCR receptors.
UBQLN2	1	ubiquilin 2	rs387906709	Missense SNP	C>A/T	fALS	Pathogenic	X	56565363 (forward strand)	T: P497L; A: P497H					https://www.ncbi.nlm.nih.gov/snp/rs387906709#publications	https://www.ncbi.nlm.nih.gov/pubmed/21857683, https://www.ncbi.nlm.nih.gov/pubmed/24771548	2	(1) discusses both mutations. (2) only found P497L, but mentions findings of (1)	Regulates protein degradation (UPS, autophagy, ER-associated protein degradation). Negatively regulates the endocytosis of GPCR receptors.
UBQLN2	1	ubiquilin 2	rs387906710	Missense SNP	C>T	fALS	Pathogenic	X	56565362 (forward strand)	P497S				Mutation resulted in axonal loss in the corticospinal tract, loss of anterior horn cells, and astrocytosis in the anterior horn of the spinal cord	https://www.ncbi.nlm.nih.gov/snp/rs387906710#publications	https://www.ncbi.nlm.nih.gov/pubmed/21857683	1	-	Regulates protein degradation (UPS, autophagy, ER-associated protein degradation). Negatively regulates the endocytosis of GPCR receptors.
UBQLN2	1	ubiquilin 2	rs387906711	Missense SNP	C>A	fALS	Pathogenic	X	56565389 (forward strand)	P506T				Mutation resulted in axonal loss in the corticospinal tract, loss of anterior horn cells, and astrocytosis in the anterior horn of the spinal cord	https://www.ncbi.nlm.nih.gov/snp/rs387906711#publications	https://www.ncbi.nlm.nih.gov/pubmed/21857683	1	-	Regulates protein degradation (UPS, autophagy, ER-associated protein degradation). Negatively regulates the endocytosis of GPCR receptors.
UBQLN2	1	ubiquilin 2	rs387906712	Missense SNP	C>T	fALS	Not reported	X	56565398 (forward strand)	P509S					https://www.ncbi.nlm.nih.gov/snp/rs387906712#publications	https://www.ncbi.nlm.nih.gov/pubmed/21857683	1	Article identified mutation	Regulates protein degradation (UPS, autophagy, ER-associated protein degradation). Negatively regulates the endocytosis of GPCR receptors.
DCTN1	1	dynactin subunit 1	rs121909342	Missense SNP	C>T	ALS	Pathogenic	2	74378104 (forward strand)	G59S					https://www.ncbi.nlm.nih.gov/snp/rs121909342#publications		5		Stabilises dynein-mediated intracellular transport, promotes microtubule activity.
DCTN1	1	dynactin subunit 1	rs121909343	Missense SNP	A>G	fALS	Risk factor	2	74368870 (forward strand)	M571T				Mutation occurs in the dynein-binding domain	https://www.ncbi.nlm.nih.gov/snp/rs121909343#publications	https://www.ncbi.nlm.nih.gov/pubmed/15326253	1	Identifies mutation in 1 patient + relatives
DCTN1	1	dynactin subunit 1	rs121909344	Missense SNP	G>A	fALS+sALS	Not reported	2	74366896 (forward strand)	R785W				Mutation occurs in the dynein-binding domain. May be connected to Charcot-Marie Tooth	https://www.ncbi.nlm.nih.gov/snp/rs121909344#publications	https://www.ncbi.nlm.nih.gov/pubmed/15326253	2(1)	In (1), 2/4 related individuals with mutation had ALS. (2)	Stabilises dynein-mediated intracellular transport, promotes microtubule activity.
DCTN1	1	dynactin subunit 1	rs121909345	Missense SNP	C>T	fALS+sALS	Risk factor	2	74363337 (forward strand)	R1101K					https://www.ncbi.nlm.nih.gov/snp/rs121909345#publications	https://www.ncbi.nlm.nih.gov/pubmed/16240349	1	Identifies mutation in 1 patient + relatives
DCTN1	1	dynactin subunit 1	rs72466496	Missense SNP	G>A	fALS+sALS	Benign	2	74361590 (forward strand)	T1249I					https://www.ncbi.nlm.nih.gov/snp/rs72466496#publications	https://www.ncbi.nlm.nih.gov/pubmed/15326253, https://www.ncbi.nlm.nih.gov/pubmed/19506225, https://www.ncbi.nlm.nih.gov/pubmed/28430856	3	(1) detected mutation in 1 sALS case. (2) noted multiple non-ALS cases with this mutation (3 control, 5 PD, 1 FTLD, 5 ALS), greatly weakening evidence for a pathological role. (3) noted more cases in controls.
FUS	1	FUS RNA binding protein	rs121909667	Missense SNP	C>G	ALS	Pathogenic	16	31191408 (forward strand)	H517Q				Did not detect cytoplasmic retention in cells transfected with the H517Q. Substantially higher ratio of soluble cytosolic to soluble nuclear FUS with mutation. Possibly involved in mislocalisation	https://www.ncbi.nlm.nih.gov/snp/rs121909667#publications	https://www.ncbi.nlm.nih.gov/pubmed/19251627	1	-	DNA/RNA-binding protein. Involved in transcription regulation, RNA splicing, RNA transport, DNA repair and damage response.
FUS	1	FUS RNA binding protein	rs121909668	Missense SNP	C>G/T	sALS	Pathogenic	16	31191418 (forward strand)	C: R521C, R517C, R520C; G: R521G, R520G, R517G	FUS-R521C, hFUS-R521C				https://www.ncbi.nlm.nih.gov/snp/rs121909668#publications		7		DNA/RNA-binding protein. Involved in transcription regulation, RNA splicing, RNA transport, DNA repair and damage response.
FUS	1	FUS RNA binding protein	rs121909669	Missense SNP	G>A	sALS	Pathogenic	16	31191410 (forward strand)	R518K				Did not detect cytoplasmic retention in cells transfected with the H517Q. Substantially higher ratio of soluble cytosolic to soluble nuclear FUS with mutation. Possibly involved in mislocalisation	https://www.ncbi.nlm.nih.gov/snp/rs121909669#publications	https://www.ncbi.nlm.nih.gov/pubmed/19251627	1	-	DNA/RNA-binding protein. Involved in transcription regulation, RNA splicing, RNA transport, DNA repair and damage response.
FUS	1	FUS RNA binding protein	rs121909671	Missense SNP	G>A	sALS	Pathogenic	16	31191419 (forward strand)	R521H				Severe lower motor neuron loss in the spinal cord and to a lesser degree in the brain stem, whereas dorsal horn neurons appeared unaffected. Mild myelin loss in the dorsal columns, but only one case had major pallor of the corticospinal tracts. Increased cytoplasmic localisation	https://www.ncbi.nlm.nih.gov/snp/rs121909671#publications	https://www.ncbi.nlm.nih.gov/pubmed/19251628, https://www.ncbi.nlm.nih.gov/pubmed/19251627	2	(1) had more detailed analysis. (2) only mentions the mutation	DNA/RNA-binding protein. Involved in transcription regulation, RNA splicing, RNA transport, DNA repair and damage response.
FUS	1	FUS RNA binding protein	rs267606831	Missense SNP	G>A	sALS	Pathogenic	16	31191089 (forward strand)	G507D				Loss of LMNs at all spinal levels with relative preservation in motor nuclei of the brainstem. Minimal pathology of the corticospinal tracts	https://www.ncbi.nlm.nih.gov/snp/rs267606831#publications	https://www.ncbi.nlm.nih.gov/pubmed/20385912, https://www.ncbi.nlm.nih.gov/pubmed/19861302	2	(1) found mutation in 1 patient, not in 293 controls. (2) found In 2/1009 ALS and 0/500 control patients	DNA/RNA-binding protein. Involved in transcription regulation, RNA splicing, RNA transport, DNA repair and damage response.
FUS	1	FUS RNA binding protein	rs267606832	Missense SNP	C>T	sALS	Pathogenic	16	31185061 (forward strand)	R216C				Located in the glycine-rich domain	https://www.ncbi.nlm.nih.gov/snp/rs267606832#publications	https://www.ncbi.nlm.nih.gov/pubmed/19861302, https://www.ncbi.nlm.nih.gov/pubmed/22863194	2	(1) found mutation in 1/1009 ALS and 0/793 control patients. (2) identified mutation in 1 sALS and 1 fALS case	DNA/RNA-binding protein. Involved in transcription regulation, RNA splicing, RNA transport, DNA repair and damage response.
FUS	1	FUS RNA binding protein	rs267606833	Missense SNP	A>T	fALS	Pathogenic	16	31191427 (forward strand)	R524W				Changes not present in 293 healthy age- and sec-matched controls	https://www.ncbi.nlm.nih.gov/snp/rs267606833#publications	https://www.ncbi.nlm.nih.gov/pubmed/20385912	1	Identified in 3 patients from 2 families with ALS	DNA/RNA-binding protein. Involved in transcription regulation, RNA splicing, RNA transport, DNA repair and damage response.
FUS	1	FUS RNA binding protein	rs387906627	Stop SNP	C>T	fALS	Pathogenic	16	31191052 (forward strand)	R495*	PrP-hFUS (R495X)				https://www.ncbi.nlm.nih.gov/snp/rs387906627#publications	https://www.ncbi.nlm.nih.gov/pubmed/20699327, https://www.ncbi.nlm.nih.gov/pubmed/20668259, https://www.ncbi.nlm.nih.gov/pubmed/20660363	3	(1) has a strong exploration of the mutation. (2-3) also identify the mutation	DNA/RNA-binding protein. Involved in transcription regulation, RNA splicing, RNA transport, DNA repair and damage response.
FUS	1	FUS RNA binding protein	rs387906628	Missense SNP	G>A	ALS/FTD	Pathogenic	16	31185031 (forward strand)	G206S					https://www.ncbi.nlm.nih.gov/snp/rs387906628#publications	https://www.ncbi.nlm.nih.gov/pubmed/20668259	1	-	DNA/RNA-binding protein. Involved in transcription regulation, RNA splicing, RNA transport, DNA repair and damage response.
FUS	1	FUS RNA binding protein	rs886041389	Missense SNP	G>C	sALS	Pathogenic	16	31191429 (forward strand)	R524S				Evidence for pathogenic status seems pretty weak. Remove?	https://www.targetvalidation.org/evidence/ENSG00000089280/EFO_0000253	https://europepmc.org/search?query=EXT_ID:19251627	1	-	DNA/RNA-binding protein. Involved in transcription regulation, RNA splicing, RNA transport, DNA repair and damage response.
FUS	1	FUS RNA binding protein	rs886041390	Missense SNP	C>T	sALS	Pathogenic	16	31191431 (forward strand)	P525L	hFUS-P525L				https://www.ncbi.nlm.nih.gov/clinvar/variation/280110/		13		DNA/RNA-binding protein. Involved in transcription regulation, RNA splicing, RNA transport, DNA repair and damage response.
ALS2	1	alsin Rho guanine nucleotide exchange factor ALS2	rs386134173	Frameshift deletion SNP	T>-	ALS	Pathogenic	2	201767266 (forward strand)	A47fs					https://www.ncbi.nlm.nih.gov/snp/rs386134173#publications		5		Encodes a putative GTPase regulator
ALS2	1	alsin Rho guanine nucleotide exchange factor ALS2	rs386134174	Frameshift deletion SNP	T>-	ALS	Pathogenic	2	201761441 (forward strand)	T185fs					https://www.ncbi.nlm.nih.gov/snp/rs386134174#publications	https://www.ncbi.nlm.nih.gov/pubmed/20301421, https://www.ncbi.nlm.nih.gov/pubmed/16240357	2	(1) had no clear info, but may be hidden by other name.	Encodes a putative GTPase regulator
ALS2	1	alsin Rho guanine nucleotide exchange factor ALS2	rs730882255	Stop SNP	C>A	ALS	Pathogenic	2	201744426 (forward strand)	G668*				2 affected siblings are homozygous. Recessive?	https://www.ncbi.nlm.nih.gov/snp/rs730882255#publications	https://www.ncbi.nlm.nih.gov/pubmed/24562058	1	-	Encodes a putative GTPase regulator
ALS2	1	alsin Rho guanine nucleotide exchange factor ALS2	rs730882256	Frameshift insertion duplication SNP	->C	ALS	Pathogenic	2	201706852-201706853 (forward strand)	-					https://www.ncbi.nlm.nih.gov/snp/rs730882256#publications	https://www.ncbi.nlm.nih.gov/pubmed/24562058	1	Only fs mutation referred to is c.4573dupG, which I think is this one	Encodes a putative GTPase regulator
ALS2	1	alsin Rho guanine nucleotide exchange factor ALS2	rs767350733	Stop SNP	G>A	ALS	Pathogenic	2	201724392 (forward strand)	R1139*					https://www.targetvalidation.org/evidence/ENSG00000003393/EFO_0000253		2(0)	Papers talk about ALS2 and ALS, but not the specific mutation
SIGMAR1	1	sigma non-opioid intracellular receptor 1	rs1270528470	Missense SNP	C>A	Juveline ALS	Likely pathogenic	9	34637026 (forward strand)	G139V					https://www.targetvalidation.org/evidence/ENSG00000147955/EFO_0000253		1(0)	No mention of either the mutation or SIGMAR1 at all in the book
SIGMAR1	1	sigma non-opioid intracellular receptor 1	rs387906829	Missense SNP	C>G	Juveline & fALS	Pathogenic	9	34637268 (forward strand)	E102Q				Enhances apoptosis	https://www.ncbi.nlm.nih.gov/snp/rs387906829#publications	https://www.ncbi.nlm.nih.gov/pubmed/21842496, https://www.ncbi.nlm.nih.gov/pubmed/25704016	2	(1) experimentally induced the mutation in cell models. I think it's saying that these were derived from human fALS subjects. (2) references (1) and does further analysis	Involved in lipid transport from the ER. Involved in cell proliferation, survival and death. Involved in learning, memory and mood alteration. Regulates receptors in BDNF and EGF signalling. Regulates ion channels and could modulate neurotransmitter release. Necessary for proper mitochondrial axonal transport in motor neurons, in particular retrograde movement. Plays a role in protecting cells ag…
SIGMAR1	1	sigma non-opioid intracellular receptor 1	rs780136067	Frameshift insertion	->G	Juveline ALS	Pathogenic	9	between 34637288 and 34637289 (forward strand)	-					https://www.ncbi.nlm.nih.gov/snp/rs780136067#publications		2(0)	Found no mention of ALS or the mutation in articles, but fs mutations are harder to search
VCP	1	valosin containing protein	rs121909329	Missense SNP	C>G/T	fALS	Pathogenic	9	35065363 (forward strand)	C: R155P, R110P; A: R155H, R110H					https://www.ncbi.nlm.nih.gov/snp/rs121909329#publications		5		Needed for fragmentation and reformation of Golgi stacks. Involved in formation of transitional ER (tER). Involved in export of misfolded proteins from ER to the cytoplasm. Involved in DNA damage response. Needed for cytoplasmic transpocation of damaged mitochondrial membrane proteins. Needed for maturation of ubiquitin-containing autophagosomes and autophagic clearance.
VCP	1	valosin containing protein	rs121909330	Missense SNP	G>A/C	ALS	Pathogenic	9	35065364 (forward strand)	G: R155G, R110G; T: R155C, R110C					https://www.ncbi.nlm.nih.gov/snp/rs121909330#publications		3(0)	Articles not associated with ALS, didn't read through in detail
VCP	1	valosin containing protein	rs121909334	Missense SNP	C>T	fALS	Pathogenic	9	35065255 (forward strand)	R191Q					https://www.ncbi.nlm.nih.gov/snp/rs121909334#publications	https://www.ncbi.nlm.nih.gov/pubmed/21145000	3(1)	Identifies the mutation in an Italian fALS family	Needed for fragmentation and reformation of Golgi stacks. Involved in formation of transitional ER (tER). Involved in export of misfolded proteins from ER to the cytoplasm. Involved in DNA damage response. Needed for cytoplasmic transpocation of damaged mitochondrial membrane proteins. Needed for maturation of ubiquitin-containing autophagosomes and autophagic clearance.
VCP	1	valosin containing protein	rs121909335	Missense SNP	C>T	ALS	Pathogenic	9	35065351 (forward strand)	R159H					https://www.ncbi.nlm.nih.gov/snp/rs121909335#publications		3(0)	Articles not associated with ALS, didn't read through in detail
VCP	1	valosin containing protein	rs387906789	Missense SNP	G>C	fALS	Pathogenic	9	35065352 (forward strand)	R159G, R114G				R159G associated with significant cognitive impairment	https://www.ncbi.nlm.nih.gov/snp/rs387906789#publications	https://www.ncbi.nlm.nih.gov/pubmed/21145000	1	Article only mentions R159G with reference to ALS. No info on where the 114 thing came from	Needed for fragmentation and reformation of Golgi stacks. Involved in formation of transitional ER (tER). Involved in export of misfolded proteins from ER to the cytoplasm. Involved in DNA damage response. Needed for cytoplasmic transpocation of damaged mitochondrial membrane proteins. Needed for maturation of ubiquitin-containing autophagosomes and autophagic clearance.
VCP	1	valosin containing protein	rs387906790	Missense SNP	C>T	fALS	Pathogenic	9	35059723 (forward strand)	D592N					https://www.ncbi.nlm.nih.gov/snp/rs387906790#publications	https://www.ncbi.nlm.nih.gov/pubmed/21145000	1	-	Needed for fragmentation and reformation of Golgi stacks. Involved in formation of transitional ER (tER). Involved in export of misfolded proteins from ER to the cytoplasm. Involved in DNA damage response. Needed for cytoplasmic transpocation of damaged mitochondrial membrane proteins. Needed for maturation of ubiquitin-containing autophagosomes and autophagic clearance.
PFN1		profilin-1	rs140547520	Missense SNP	T>C	sALS	Not reported	17	4945973 (forward strand)	E117G				Likely either non-pathogenic or weakly pathogenic	https://www.ncbi.nlm.nih.gov/snp/rs140547520#publications	https://www.ncbi.nlm.nih.gov/pubmed/22801503	1	2/816 sALS samples had mutation	Involved in cytoskeletal structure (binds to actin)
PFN1		profilin-1	rs387907264	Missense SNP	A>C	fALS	Pathogenic	17	4946742 (forward strand)	C71G	PFN1-C71G				https://www.ncbi.nlm.nih.gov/snp/rs387907264#publications	https://www.ncbi.nlm.nih.gov/pubmed/22801503	1	-	Involved in cytoskeletal structure (binds to actin)
PFN1		profilin-1	rs387907265	Missense SNP	A>C	fALS	Pathogenic	17	4945982 (forward strand)	M114T				Within one affected family, all 8 affected members for which DNA was available harbored the M114T variant. Of 7 unaffected members, 5 do not harbor the mutation. Mutants displayed reduced levels of bound actin relative to WT PFN1	https://www.ncbi.nlm.nih.gov/snp/rs387907265#publications	https://www.ncbi.nlm.nih.gov/pubmed/22801503	1	-	Involved in cytoskeletal structure (binds to actin)
PFN1		profilin-1	rs387907266	Missense SNP	C>A	fALS	Pathogenic	17	4945970 (forward strand)	G118V	hPFN1-G118V				https://www.ncbi.nlm.nih.gov/snp/rs387907266#publications	https://www.ncbi.nlm.nih.gov/pubmed/22801503	1	-	Involved in cytoskeletal structure (binds to actin)
OPTN	1	optineurin	rs1564354968	Frameshift insertion duplication 4bp	->AGCT	ALS	Pathogenic	10	between 13109280 and 13109283	-				Creates a premature translational stop signal. Uncertain whether this is a regular insertion or a duplication	https://www.ncbi.nlm.nih.gov/clinvar/RCV000698642/#clinical-assertions		1(0)	Not sure where I got this one, but the only page I oculd find with it had only one reference, which never mentioned the mutation
OPTN	1	optineurin	rs267606928	Stop SNP	C>T	sALS	Pathogenic	10	13125989 (forward strand)	Q398*				Mutation removes protein domain necessary for binding to ubiquitin, huntingtin, myosin VI and the ubiquinated receptor-interacting protein. Causes a decrease in OPTN expression resulting from nonsense-mediated mRNA decay of the transcript carrying the nonsense OPTN mutations. Heterozygote for the Q398X mutation does not develop ALS	https://www.ncbi.nlm.nih.gov/snp/rs267606928#publications	https://www.ncbi.nlm.nih.gov/pubmed/20428114	1	-	Involved in maintenance of the Golgi compex, membrane trafficking and exoctyosis. Involved in activation of innate immune response during viral infection. Recruits TBK1. Neuroprotective in eye and optic nerve. Mediates several protein interactions
OPTN	1	optineurin	rs267606929	Missense SNP	A>G	fALS	Pathogenic	10	13132098 (forward strand)	E478G				Alters cytoplasmic distribution. Spinal cord of subject with mutation revealed loss of myelin from the corticospinal tract and anterior horn cells. Mutation increased the immunoreactivity for OPTN in the cell body and the neurites. Affects heterozygotes	https://www.ncbi.nlm.nih.gov/snp/rs267606929#publications	https://www.ncbi.nlm.nih.gov/pubmed/20428114	1	-	Involved in maintenance of the Golgi compex, membrane trafficking and exoctyosis. Involved in activation of innate immune response during viral infection. Recruits TBK1. Neuroprotective in eye and optic nerve. Mediates several protein interactions
FIG4	1	FIG4 phosphoinositide 5-phosphatase	rs121908287	Missense SNP	T>C	ALS	Pathogenic	6	109715133 (forward strand)	I41T				Leads to Charcot-Marie-Tooth disease	https://www.ncbi.nlm.nih.gov/snp/rs121908287#publications		5		Regulates the synthesis and turnover of phosphatidylinositol 3,5-bisphosphate (PtdIns(3,5)P2). Plays a role in the biogenesis of endosome carrier vesicles (ECV) / multivesicular bodies (MVB) transport intermediates from early endosomes
FIG4	1	FIG4 phosphoinositide 5-phosphatase	rs121908288	Stop SNP	C>T	fALS+sALS	Not reported	6	109735199 (forward strand)	R183*				Shown as pathogenic on ClinVar with no evidence, article said pathogenicity was uncertain	https://www.ncbi.nlm.nih.gov/snp/rs121908288#publications	https://www.ncbi.nlm.nih.gov/pubmed/17572665, https://www.ncbi.nlm.nih.gov/pubmed/19118816	2	(1) found in 1 patient. (2) found 1 sALS but 0/558 controls	Regulates the synthesis and turnover of phosphatidylinositol 3,5-bisphosphate (PtdIns(3,5)P2). Plays a role in the biogenesis of endosome carrier vesicles (ECV) / multivesicular bodies (MVB) transport intermediates from early endosomes
FIG4	1	FIG4 phosphoinositide 5-phosphatase	rs121908290	Missense SNP	G>T	fALS	Pathogenic	6	109715168 (forward strand)	D53Y				Deleterious - less activity than WT FIG4. Located at end of a predicted B-sheet domain, consistent with an effect on protein interaction	https://www.ncbi.nlm.nih.gov/snp/rs121908290#publications	https://www.ncbi.nlm.nih.gov/pubmed/19118816	1	-	Regulates the synthesis and turnover of phosphatidylinositol 3,5-bisphosphate (PtdIns(3,5)P2). Plays a role in the biogenesis of endosome carrier vesicles (ECV) / multivesicular bodies (MVB) transport intermediates from early endosomes
FIG4	1	FIG4 phosphoinositide 5-phosphatase	rs150301327	Missense SNP	A>G	sALS	Likely pathogenic	6	109785020 (forward strand)	Y647C					https://www.ncbi.nlm.nih.gov/snp/rs150301327#publications	https://www.ncbi.nlm.nih.gov/pubmed/28051077	1	-	Regulates the synthesis and turnover of phosphatidylinositol 3,5-bisphosphate (PtdIns(3,5)P2). Plays a role in the biogenesis of endosome carrier vesicles (ECV) / multivesicular bodies (MVB) transport intermediates from early endosomes
FIG4	1	FIG4 phosphoinositide 5-phosphatase	rs764717219	Frameshift deletion SNP	G>-	ALS	Pathogenic	6	109738435 (forward strand)	F254fs				Predicted to result in a truncated protein lacking the catalytic domain including the active center	https://www.ncbi.nlm.nih.gov/snp/rs764717219#publications	https://www.ncbi.nlm.nih.gov/pubmed/28051077	1	-	Regulates the synthesis and turnover of phosphatidylinositol 3,5-bisphosphate (PtdIns(3,5)P2). Plays a role in the biogenesis of endosome carrier vesicles (ECV) / multivesicular bodies (MVB) transport intermediates from early endosomes
CHMP2B	1	charged multivesicular body protein 2B	rs281864934	Missense SNP	C>A	fALS	Pathogenic	3	87245898 (forward strand)	T104N					https://www.ncbi.nlm.nih.gov/snp/rs281864934#publications	https://www.ncbi.nlm.nih.gov/pubmed/20352044	2(1)	-	Probable core component in endosomal sorting for MBV formation (mostly for delivery to lysosomes for degradation of membrane proteins).
CHMP2B	1	charged multivesicular body protein 2B	rs63750818	Missense SNP	A>G	fALS	Not reported	3	87240749 (forward strand)	I29V					https://www.ncbi.nlm.nih.gov/snp/rs63750818#publications		6		Probable core component in endosomal sorting for MBV formation (mostly for delivery to lysosomes for degradation of membrane proteins).
CHMP2B	1	charged multivesicular body protein 2B	rs63751126	Missense SNP	A>C	fALS	Pathogenic	3	87253798 (forward strand)	Q206H					https://www.ncbi.nlm.nih.gov/snp/rs63751126#publications	https://www.ncbi.nlm.nih.gov/pubmed/16807408, https://www.ncbi.nlm.nih.gov/pubmed/20352044	3(2)	(1) identified mutation in 1 case. (2) used data from (1)	Probable core component in endosomal sorting for MBV formation (mostly for delivery to lysosomes for degradation of membrane proteins).
TUBA4A	1	tubulin alpha 4a	rs368743618	Missense SNP	C>T	fALS	Pathogenic	2	219250552 (forward strand)	A383T				Mutation resulted in significantly lower levels of assembly relative to the WT protein	https://www.ncbi.nlm.nih.gov/snp/rs368743618#publications	https://www.ncbi.nlm.nih.gov/pubmed/25374358	1	Identifies mutation in 1 patient	Major component of microtubules
TUBA4A	1	tubulin alpha 4a	rs730880025	Missense SNP	G>A	ALS	Pathogenic	2	219250741 (forward strand)	R320C				Mutation impaired ability to form microtubules	https://www.ncbi.nlm.nih.gov/snp/rs730880025#publications	https://www.ncbi.nlm.nih.gov/pubmed/25374358	1	-	Major component of microtubules
TUBA4A	1	tubulin alpha 4a	rs730880026	Missense SNP	C>T	ALS	Pathogenic	2	219250740 (forward strand)	R320H				Mutation impaired ability to form microtubules	https://www.ncbi.nlm.nih.gov/snp/rs730880026#publications	https://www.ncbi.nlm.nih.gov/pubmed/25374358	1	-	Major component of microtubules
TUBA4A	1	tubulin alpha 4a	rs730880027	Stop SNP	C>T	ALS	Pathogenic	2	219250479 (forward strand)	W407*				Produced no discernible dimers, but multiple aggregate-like inclusions. No differences in distribution relative to WT	https://www.ncbi.nlm.nih.gov/snp/rs730880027#publications	https://www.ncbi.nlm.nih.gov/pubmed/25374358	1	-	Major component of microtubules
TUBA4A	1	tubulin alpha 4a	rs730880028	Missense SNP	G>A	ALS	Pathogenic	2	219251056 (forward strand)	R215C				Mutation resulted in a small but reproducible migration difference, and a different distribution from WT	https://www.ncbi.nlm.nih.gov/snp/rs730880028#publications	https://www.ncbi.nlm.nih.gov/pubmed/25374358	1	-	Major component of microtubules
TUBA4A	1	tubulin alpha 4a	rs730880029	Missense SNP	T>G	ALS	Pathogenic	2	219251266 (forward strand)	T145P					https://www.ncbi.nlm.nih.gov/snp/rs730880029#publications	https://www.ncbi.nlm.nih.gov/pubmed/25374358	1	Mentioned once in the article, not much detail	Major component of microtubules
NEK1	1	NIMA related kinase 1	rs200161705	Missense SNP	C>T	sALS	Uncertain	4	169585374 (forward strand)	R261H		2.4	1.2e-07	2/4 cases of sALS were homozygous, 2 heterozygous. Identified the mutation in 1.7% of FALS samples (OR = 2.7) and 1.6% of SALS samples (OR = 2.4). Occurs adjacent to the protein kinase domain and is classified as deleterious by most bioinformatic prediction algorithms	https://www.ncbi.nlm.nih.gov/snp/rs200161705#publications	https://www.ncbi.nlm.nih.gov/pubmed/27455347	1	Followed ref through to article they referenced	Involved in DNA damage checkpoint control and DNA damage repair. Possible role in control of meiosis
ANXA11	1	annexin A11	rs1247392012	Missense SNP	T>C	fALS	Pathogenic	10	80170852 (forward strand)	D40G				Identified in 13/751 fALS patients, absent from 70,000 controls. ALS cases carrying the mutation show late disease onset and cytoplasmic immunoreactive inclusions in postmortem tissues. Evidence that the mutations disrupts binding to calcyclin	https://www.ncbi.nlm.nih.gov/clinvar/variation/488353/	https://www.ncbi.nlm.nih.gov/pubmed/28469040	1	Strong article	Needed for midbody formation and completion of the terminal phase of cytokinesis
ANXA11	1	annexin A11	rs142083484	Missense SNP	C>T	ALS	Pathogenic	10	80170859 (forward strand)	G38R				Binding to calcyclin was markedly increased compared to WT annexin A11. Calcyclin is known to play a role in proteostasis, regulating ubiquination and degradation of many proteins	https://www.ncbi.nlm.nih.gov/clinvar/variation/488354/	https://www.ncbi.nlm.nih.gov/pubmed/28469040	1	Strong article	Needed for midbody formation and completion of the terminal phase of cytokinesis
ANXA11	1	annexin A11	rs754594235	Missense SNP	C>T	ALS	Pathogenic	10	80169007 (forward strand)	G175R					https://www.ncbi.nlm.nih.gov/clinvar/variation/488355/	https://www.ncbi.nlm.nih.gov/pubmed/28469040	1	Not much info on this mutation	Needed for midbody formation and completion of the terminal phase of cytokinesis
KIF5A	1	kinesin family member 5A	rs113247976	Missense SNP	C>G	ALS	Benign	12	57581917 (forward strand)	G: P986R		1.39(1.33-1,45)	7.09e-13	C;T associated with 1.4x increased risk of ALS	https://www.ncbi.nlm.nih.gov/snp/rs113247976#publications	https://europepmc.org/articles/PMC5867896?fromSearch=singleResult&fromQuery=EXT_ID:29566793	1	Several other mutations references that weren't in the databases. Why?
ERBB4	1	erb-b2 receptor tyrosine kinase 4	rs397514262	Missense SNP	C>T	fALS	Pathogenic	2	211383719 (forward strand)	R927Q				Mutations are in the tyrosine kinase domain, which mediates the key functions of ErbB4. Mutation reduced autophosphorylation of ErbB4. Predicted to be probably damaging	https://www.ncbi.nlm.nih.gov/snp/rs397514262#publications	https://www.ncbi.nlm.nih.gov/pubmed/24119685	1	-	Tyrosine-protein kinase. Cell surface receptor for neuregulins and EGF. Regulates development of the heart, CNS, mammary gland. Regulates gene transcription, cell proliferation, differentiation, migration and apoptosis.
ERBB4	1	erb-b2 receptor tyrosine kinase 4	rs397514263	Missense SNP	G>A	fALS	Pathogenic	2	211424241 (forward strand)	R1275W				Mutation is in the C-terminal domain in the vicinity of multiple phosphorylation sites, which mediate downstream signaling pathways. Mutation reduced autophosphorylation of ErbB4	https://www.ncbi.nlm.nih.gov/snp/rs397514263#publications	https://www.ncbi.nlm.nih.gov/pubmed/24119685	1	-	Tyrosine-protein kinase. Cell surface receptor for neuregulins and EGF. Regulates development of the heart, CNS, mammary gland. Regulates gene transcription, cell proliferation, differentiation, migration and apoptosis.
FGGY	1	FGGY carbohydrate kinase domain containing	rs6700125	SNP	T>A/C	fALS+sALS	Formerly pathogenic	1	59237125			1.35	0.0006		https://www.ncbi.nlm.nih.gov/pubmed/28270533, https://www.tandfonline.com/doi/full/10.3109/17482960802673042?scroll=top&needAccess=true				Unknown function, possible role in energy metabolism
FGGY	1	FGGY carbohydrate kinase domain containing	rs6700125	SNP	T>A/C	fALS+sALS	Formerly pathogenic	1	59237125				0.79		https://www.ncbi.nlm.nih.gov/pubmed/28270533, https://www.tandfonline.com/doi/full/10.3109/17482960802673042?scroll=top&needAccess=true				Unknown function, possible role in energy metabolism
FGGY	1	FGGY carbohydrate kinase domain containing	rs6700125	SNP	T>A/C	fALS+sALS	Formerly pathogenic	1	59237125				0.099		https://www.ncbi.nlm.nih.gov/pubmed/28270533, https://www.tandfonline.com/doi/full/10.3109/17482960802673042?scroll=top&needAccess=true				Unknown function, possible role in energy metabolism
FGGY	1	FGGY carbohydrate kinase domain containing	rs6700125	SNP	T>A/C	fALS+sALS	Formerly pathogenic	1	59237125				0.08		https://www.ncbi.nlm.nih.gov/pubmed/28270533, https://www.tandfonline.com/doi/full/10.3109/17482960802673042?scroll=top&needAccess=true				Unknown function, possible role in energy metabolism
FGGY	1	FGGY carbohydrate kinase domain containing	rs6700125	SNP	T>A/C	fALS+sALS	Formerly pathogenic	1	59237125			1.03	0.11		https://www.ncbi.nlm.nih.gov/pubmed/28270533, https://www.tandfonline.com/doi/full/10.3109/17482960802673042?scroll=top&needAccess=true				Unknown function, possible role in energy metabolism
FGGY	1	FGGY carbohydrate kinase domain containing	rs6700125	SNP	T>A/C	fALS+sALS	Formerly pathogenic	1	59237125				0.71		https://www.ncbi.nlm.nih.gov/pubmed/28270533, https://www.tandfonline.com/doi/full/10.3109/17482960802673042?scroll=top&needAccess=true				Unknown function, possible role in energy metabolism
UNC13A	0.888119	unc-13 homolog A	rs12608932	Intron variant SNP	A>C	sALS	Risk factor	19	17641880 (forward strand)	-		1.2	2.5e-14	A;C ->1.5x increase in ALS; C;C->larger ALS risk but better survival rate	https://www.ncbi.nlm.nih.gov/pubmed/28270533, https://www.ncbi.nlm.nih.gov/snp/rs12608932#publications		14		A presynaptic protein regulating neurotransmitter release in central and neuromuscular synapses
UNC13A	0.888119	unc-13 homolog A	rs12608932	Intron variant SNP	A>C	sALS	Not reported	19	17641880 (forward strand)	-			0.42	A;C ->1.5x increase in ALS; C;C->larger ALS risk but better survival rate	https://www.ncbi.nlm.nih.gov/pubmed/28270533, https://www.ncbi.nlm.nih.gov/snp/rs12608932#publications		14		A presynaptic protein regulating neurotransmitter release in central and neuromuscular synapses. Involved in vesicle maturation during exocytosis
UNC13A	0.888119	unc-13 homolog A	rs12608932	Intron variant SNP	A>C	sALS	Not reported	19	17641880 (forward strand)	-		1.2	0.046	A;C ->1.5x increase in ALS; C;C->larger ALS risk but better survival rate	https://www.ncbi.nlm.nih.gov/pubmed/28270533, https://www.ncbi.nlm.nih.gov/snp/rs12608932#publications		14		A presynaptic protein regulating neurotransmitter release in central and neuromuscular synapses. Involved in vesicle maturation during exocytosis
UNC13A	0.888119	unc-13 homolog A	rs12608932	Intron variant SNP	A>C	sALS	Not reported	19	17641880 (forward strand)	-		1.33	0.001	A;C ->1.5x increase in ALS; C;C->larger ALS risk but better survival rate	https://www.ncbi.nlm.nih.gov/pubmed/28270533, https://www.ncbi.nlm.nih.gov/snp/rs12608932#publications		14		A presynaptic protein regulating neurotransmitter release in central and neuromuscular synapses. Involved in vesicle maturation during exocytosis
CFAP410	0.758751	cilia and flagella associated protein 410	rs75087725	Missense SNP	C>A	ALS	Benign	21	44333234 (forward strand)	V58L				A;C associated with 1.67x increase in risk for ALS	https://www.ncbi.nlm.nih.gov/snp/rs75087725#publications	https://www.ncbi.nlm.nih.gov/pubmed/25741868	1(0)	Reference is a guidelines for interpretation of seq vars
VAPB	0.670544	VAMP associated protein B and C	rs281875284	Missense SNP	C>T	ALS	Pathogenic	20	58418289 (forward strand)	T46I				Observed in one fALS case but not in 257 controls. Causes cell death, and affectes neighbouring cells that don't express the mutant protein	https://www.ncbi.nlm.nih.gov/snp/rs281875284#publications	https://www.ncbi.nlm.nih.gov/pubmed/20940299	1	Article focusses on this mutation	Involved in ER unfolded protein response (UPR). Involved in cellular Ca homeostasis
VAPB	0.670544	VAMP associated protein B and C	rs74315431	Missense SNP	C>T	ALS	Pathogenic	20	58418318 (forward strand)	P56S					https://www.ncbi.nlm.nih.gov/snp/rs74315431#publications		8		Involved in ER unfolded protein response (UPR). Involved in cellular Ca homeostasis
C9orf72	0.645835	C9orf72-SMCR8 complex subunit	rs10122902	Synonymous variant SNP	G>A	ALS	Benign	9	27556782 (forward strand)	Synonymous			4.25e-10	No change to resulting amino acid	https://www.ncbi.nlm.nih.gov/snp/rs10122902#publications		4
C9orf72	0.645835	C9orf72-SMCR8 complex subunit	rs774359	3 ' UTR Intron variant SNP	T>C	ALS	Not reported	9	27561051 (forward strand)	-		1.19	3e-06		https://www.ncbi.nlm.nih.gov/snp/rs774359#publications		5		Part of a complex that regulates autophagy. Involved in endosomal trafficking. Involved in axon growth
C9orf72		C9orf72-SMCR8 complex subunit	rs3849942	Noncoding transcript SNP	T>A/C		Not reported	9	27543283	-		1.15	1.01e-08	AG->1.2x ALS risk, AA->1.4x ALS risk	https://www.ncbi.nlm.nih.gov/pubmed/28270533, https://www.ncbi.nlm.nih.gov/snp/rs3849942#publications		22		Part of a complex that regulates autophagy. Involved in endosomal trafficking. Involved in axon growth
C9orf72		C9orf72-SMCR8 complex subunit	rs3849942	Noncoding transcript SNP	T>A/C		Not reported	9	27543283	-		1.23	1.58e-06	AG->1.2x ALS risk, AA->1.4x ALS risk	https://www.ncbi.nlm.nih.gov/pubmed/28270533, https://www.ncbi.nlm.nih.gov/snp/rs3849942#publications		22		Part of a complex that regulates autophagy. Involved in endosomal trafficking. Involved in axon growth
C9orf72		C9orf72-SMCR8 complex subunit	rs3849942	Noncoding transcript SNP	T>A/C		Not reported	9	27543283	-		1.39	2.22e-06	AG->1.2x ALS risk, AA->1.4x ALS risk	https://www.ncbi.nlm.nih.gov/pubmed/28270533, https://www.ncbi.nlm.nih.gov/snp/rs3849942#publications		22		Part of a complex that regulates autophagy. Involved in endosomal trafficking. Involved in axon growth
C9orf72		C9orf72-SMCR8 complex subunit	rs3849942	Noncoding transcript SNP	T>A/C		Not reported	9	27543283	-		1.22	4.64e-10	AG->1.2x ALS risk, AA->1.4x ALS risk	https://www.ncbi.nlm.nih.gov/pubmed/28270533, https://www.ncbi.nlm.nih.gov/snp/rs3849942#publications		22		Part of a complex that regulates autophagy. Involved in endosomal trafficking. Involved in axon growth
C9orf72		C9orf72-SMCR8 complex subunit	rs3849942	Noncoding transcript SNP	T>A/C		Not reported	9	27543283	-		2.16	9.11e-11	AG->1.2x ALS risk, AA->1.4x ALS risk	https://www.ncbi.nlm.nih.gov/pubmed/28270533, https://www.ncbi.nlm.nih.gov/snp/rs3849942#publications		22		Part of a complex that regulates autophagy. Involved in endosomal trafficking. Involved in axon growth
C9orf72		C9orf72-SMCR8 complex subunit	rs3849942	Noncoding transcript SNP	T>A/C		Not reported	9	27543283	-		1.23	1.58e-06	AG->1.2x ALS risk, AA->1.4x ALS risk	https://www.ncbi.nlm.nih.gov/pubmed/28270533, https://www.ncbi.nlm.nih.gov/snp/rs3849942#publications		22		Part of a complex that regulates autophagy. Involved in endosomal trafficking. Involved in axon growth
SARM1	0.503797	sterile alpha and TIR motif containing 1	rs35714695	Intron variant SNP	G>A/T	ALS	N/A	17	28392769 (forward strand)	-		1.11	5.15e-09		https://www.ncbi.nlm.nih.gov/snp/rs35714695#publications	https://www.ncbi.nlm.nih.gov/pubmed/22833659, https://www.ncbi.nlm.nih.gov/pubmed/23656756	2(0)	References supported mutation, but no connection to ALS
SCFD1	0.415225	sec1 family domain containing 1	rs10139154	Intron variant SNP	C>T	ALS	Not reported	14	30678292 (forward strand)	-		1.085	6.5e-08	May modulate age of onset of ALS	https://www.ncbi.nlm.nih.gov/snp/rs10139154#publications	https://www.ncbi.nlm.nih.gov/pubmed/29260601	1	Article focusses on this mutation	Plays a role in SNARE-pin assembly. Involved in Golgi-to-ER retrograde transport and vesicular transport between the ER and Golgi
CENPV	0.353323	centromere protein V	rs7477	3 prime UTR variant	A>C	ALS	Not reported	17	16342702 (forward strand)	-		1.16	3e-07		https://www.targetvalidation.org/evidence/ENSG00000166582/EFO_0000253	https://www.ncbi.nlm.nih.gov/pubmed/24931836	2	-	Required for distribution of pericentromeric heterochromatin in interphase nuclei and for centromere formation and organization, chromosome alignment and cytokinesis.
CENPV	0.353323	centromere protein V	rs7477	3 prime UTR variant	A>C	ALS	Not reported	17	16342702 (forward strand)	-		1.3	3e-07		https://www.targetvalidation.org/evidence/ENSG00000166582/EFO_0000253	https://www.ncbi.nlm.nih.gov/pubmed/22959728	2	-	Required for distribution of pericentromeric heterochromatin in interphase nuclei and for centromere formation and organization, chromosome alignment and cytokinesis.
KIFAP3	0.348299	kinesin associated protein 3	rs1541160	Intron variant SNP	C>A/T	ALS	Not reported	1	170026661 (forward strand)	-			2e-08		https://www.ncbi.nlm.nih.gov/pubmed/28270533, https://www.ncbi.nlm.nih.gov/snp/rs1541160#publications		7		Regulates Rho and Rap1. Involved in chromosome movement. May regulate membrane binding
KIFAP3	0.348299	kinesin associated protein 3	rs1541160	Intron variant SNP	C>A/T	ALS	Not reported	1	170026661 (forward strand)	-			1.84e-08		https://www.ncbi.nlm.nih.gov/pubmed/28270533, https://www.ncbi.nlm.nih.gov/snp/rs1541160#publications		7		Regulates Rho and Rap1. Involved in chromosome movement. May regulate membrane binding
KIFAP3	0.348299	kinesin associated protein 3	rs1541160	Intron variant SNP	C>A/T	ALS	Not reported	1	170026661 (forward strand)	-		0.95	0.49		https://www.ncbi.nlm.nih.gov/pubmed/28270533, https://www.ncbi.nlm.nih.gov/snp/rs1541160#publications		7		Regulates Rho and Rap1. Involved in chromosome movement. May regulate membrane binding
TMEM97	0.318573	transmembrane protein 97	rs2006933	Upstream intergenetic variant SNP	T>G	ALS	Not reported	17	28274107 (forward strand)	-		1.2658	9e-07	IG var = located betw genes	https://www.ncbi.nlm.nih.gov/snp/rs2006933#publications	https://www.ncbi.nlm.nih.gov/pubmed/24204716	1(?)	Article is on autism	Binds various drugs. Corresponds to the sigma-2 receptor, which is thought to play important role in regulating cell survival, morphology and differentiation
TMEM97	0.318573	transmembrane protein 97	rs34517613	Intron variant SNP	C>T	sALS	Not reported	17	28283226 (forward strand)	-		1.2	9e-09	Both TMEM97 variants are nearest gene counting from 5' end. Associated with ALS risk	https://www.ncbi.nlm.nih.gov/snp/rs34517613#publications	https://www.ncbi.nlm.nih.gov/pubmed/26304631	1(2)	Replication study involving the mutation.	Binds various drugs. Corresponds to the sigma-2 receptor, which is thought to play important role in regulating cell survival, morphology and differentiation
TMEM97	0.318573	transmembrane protein 97	rs34517613	Intron variant SNP	C>T	sALS	Not reported	17	28283226 (forward strand)	-		0.82	1.11e-08	Both TMEM97 variants are nearest gene counting from 5' end. Associated with ALS risk	https://www.ncbi.nlm.nih.gov/pubmed/28270533, https://www.ncbi.nlm.nih.gov/snp/rs34517613#publications	https://www.ncbi.nlm.nih.gov/pubmed/24256812	1	Identifies mutation	Binds various drugs. Corresponds to the sigma-2 receptor, which is thought to play important role in regulating cell survival, morphology and differentiation
TMEM97	0.318573	transmembrane protein 97	rs34517613	Intron variant SNP	C>T	sALS	Not reported	17	28283226 (forward strand)	-		0.613 (0.038-9.815)	1	Both TMEM97 variants are nearest gene counting from 5' end. Associated with ALS risk	https://www.ncbi.nlm.nih.gov/pubmed/28270533, https://www.ncbi.nlm.nih.gov/snp/rs34517613#publications	https://www.ncbi.nlm.nih.gov/pubmed/25677198	1	Identifies mutation, but very weak evidence	Binds various drugs. Corresponds to the sigma-2 receptor, which is thought to play important role in regulating cell survival, morphology and differentiation
MOB3B	0.315215	MOB kinase activator 3B	rs2814707	Non-coding transcript exon variant SNP & Intron variant SNP	C>G/T	ALS	Not reported	9	27536399 (forward strand)	-		1.22	3.33e-06	Super weird. Showing up as both a non-coding transcript variant and an intron variant in dbSNP. Showing up as noncoding exon variant in ensembl. Can a mutation be expressed both on introns and exons?	https://www.ncbi.nlm.nih.gov/pubmed/28270533, https://www.ncbi.nlm.nih.gov/snp/rs2814707#publications, http://asia.ensembl.org/Homo_sapiens/Variation/Explore?r=9:27535899-27536899;v=rs2814707;vdb=variation;vf=302580073		16		May regulate kinase activity. Involved in organ size control and tumor suppression. Promotes apoptosis
MOB3B	0.315215	MOB kinase activator 3B	rs2814707	Non-coding transcript exon variant SNP & Intron variant SNP	C>G/T	ALS	Not reported	9	27536399 (forward strand)	-		1.38	3.32e-06	Super weird. Showing up as both a non-coding transcript variant and an intron variant in dbSNP. Showing up as noncoding exon variant in ensembl. Can a mutation be expressed both on introns and exons?	https://www.ncbi.nlm.nih.gov/pubmed/28270533, https://www.ncbi.nlm.nih.gov/snp/rs2814707#publications		16		May regulate kinase activity. Involved in organ size control and tumor suppression. Promotes apoptosis
MOB3B	1.31522	MOB kinase activator 3B	rs2814707	Non-coding transcript exon variant SNP & Intron variant SNP	C>G/T	ALS	Not reported	9	27536399 (forward strand)	-		1.16	7.45e-09	Super weird. Showing up as both a non-coding transcript variant and an intron variant in dbSNP. Showing up as noncoding exon variant in ensembl. Can a mutation be expressed both on introns and exons?	https://www.ncbi.nlm.nih.gov/pubmed/28270533, https://www.ncbi.nlm.nih.gov/snp/rs2814707#publications		16		May regulate kinase activity. Involved in organ size control and tumor suppression. Promotes apoptosis
MOB3B	2.31522	MOB kinase activator 3B	rs2814707	Non-coding transcript exon variant SNP & Intron variant SNP	C>G/T	ALS	Not reported	9	27536399 (forward strand)	-		1.08	0.52	Super weird. Showing up as both a non-coding transcript variant and an intron variant in dbSNP. Showing up as noncoding exon variant in ensembl. Can a mutation be expressed both on introns and exons?	https://www.ncbi.nlm.nih.gov/pubmed/28270533, https://www.ncbi.nlm.nih.gov/snp/rs2814707#publications		16		May regulate kinase activity. Involved in organ size control and tumor suppression. Promotes apoptosis
MOB3B		MOB kinase activator 3B	rs2225389	Intron variant SNP	T>G	sALS	Not reported	9	27409266	-		2.26	2.88e-08		https://www.ncbi.nlm.nih.gov/snp/rs2225389#publications	https://www.ncbi.nlm.nih.gov/pubmed/20801718, https://www.ncbi.nlm.nih.gov/pubmed/20801717	3(2)	-	May regulate kinase activity. Involved in organ size control and tumor suppression. Promotes apoptosis
DPP6	0.287038	dipeptidyl peptidase like 6	rs10260404	Intron variant SNP	T>C	ALS	Not reported	7	154513713 (forward strand)	-		1.37	2.53e-06		https://www.ncbi.nlm.nih.gov/pubmed/28270533, https://www.ncbi.nlm.nih.gov/snp/rs10260404#publications		8		Transmembrane protein. Promotes cell surface expression of the potassium channel KCND2
DPP6	0.287038	dipeptidyl peptidase like 6	rs10260404	Intron variant SNP	T>C	ALS	Not reported	7	154513713 (forward strand)	-			0.012		https://www.ncbi.nlm.nih.gov/pubmed/28270533, https://www.ncbi.nlm.nih.gov/snp/rs10260404#publications		8		Transmembrane protein. Promotes cell surface expression of the potassium channel KCND2
DPP6	0.287038	dipeptidyl peptidase like 6	rs10260404	Intron variant SNP	T>C	ALS	Not reported	7	154513713 (forward strand)	-			0.062		https://www.ncbi.nlm.nih.gov/pubmed/28270533, https://www.ncbi.nlm.nih.gov/snp/rs10260404#publications		8		Transmembrane protein. Promotes cell surface expression of the potassium channel KCND2
DPP6	0.287038	dipeptidyl peptidase like 6	rs10260404	Intron variant SNP	T>C	ALS	Not reported	7	154513713 (forward strand)	-		1.23	0.000262		https://www.ncbi.nlm.nih.gov/pubmed/28270533, https://www.ncbi.nlm.nih.gov/snp/rs10260404#publications		8		Transmembrane protein. Promotes cell surface expression of the potassium channel KCND2
DPP6	0.287038	dipeptidyl peptidase like 6	rs10260404	Intron variant SNP	T>C	ALS	Not reported	7	154513713 (forward strand)	-		1.16	0.0016		https://www.ncbi.nlm.nih.gov/pubmed/28270533, https://www.ncbi.nlm.nih.gov/snp/rs10260404#publications		8		Transmembrane protein. Promotes cell surface expression of the potassium channel KCND2
DPP6	0.287038	dipeptidyl peptidase like 6	rs10260404	Intron variant SNP	T>C	ALS	Not reported	7	154513713 (forward strand)	-			0.89		https://www.ncbi.nlm.nih.gov/pubmed/28270533, https://www.ncbi.nlm.nih.gov/snp/rs10260404#publications		8		Transmembrane protein. Promotes cell surface expression of the potassium channel KCND2
DPP6	0.287038	dipeptidyl peptidase like 6	rs10260404	Intron variant SNP	T>C	ALS	Not reported	7	154513713 (forward strand)	-		0.97	0.63		https://www.ncbi.nlm.nih.gov/pubmed/28270533, https://www.ncbi.nlm.nih.gov/snp/rs10260404#publications		8		Transmembrane protein. Promotes cell surface expression of the potassium channel KCND2
DPP6	0.287038	dipeptidyl peptidase like 6	rs10260404	Intron variant SNP	T>C	ALS	Not reported	7	154513713 (forward strand)	-		1	0.97		https://www.ncbi.nlm.nih.gov/pubmed/28270533, https://www.ncbi.nlm.nih.gov/snp/rs10260404#publications		8		Transmembrane protein. Promotes cell surface expression of the potassium channel KCND2
DPP6	0.287038	dipeptidyl peptidase like 6	rs10260404	Intron variant SNP	T>C	ALS	Not reported	7	154513713 (forward strand)	-		3.7	0.36		https://www.ncbi.nlm.nih.gov/pubmed/28270533, https://www.ncbi.nlm.nih.gov/snp/rs10260404#publications		8		Transmembrane protein. Promotes cell surface expression of the potassium channel KCND2
DPP6	0.287038	dipeptidyl peptidase like 6	rs10260404	Intron variant SNP	T>C	ALS	Not reported	7	154513713 (forward strand)	-		0.94	0.35		https://www.ncbi.nlm.nih.gov/pubmed/28270533, https://www.ncbi.nlm.nih.gov/snp/rs10260404#publications		8		Transmembrane protein. Promotes cell surface expression of the potassium channel KCND2
CAMTA1	0.281267	calmodulin binding transcription activator 1	rs2412208	Intron variant SNP	T>G	sALS	Not reported	1	7032722 (forward strand)	-			3.53e-08	Hazard ratio of 1.17(1.11-1.24)	https://www.ncbi.nlm.nih.gov/snp/rs2412208#publications	https://www.ncbi.nlm.nih.gov/pubmed/27244217	1	-	Transcriptional activator. May act as a tumor suppressor
KIAA0513	0.273045	KIAA0513	rs8056742	Intron variant SNP	A>G	ALS	Not reported	16	85059142 (forward strand)	-		1.27	5e-07	G allele associated with decreased survival	https://www.ncbi.nlm.nih.gov/snp/rs8056742#publications	https://www.ncbi.nlm.nih.gov/pubmed/22509407	1	-	-
DISC1	0.270866	DISC1 scaffold protein	rs16856202	Intron variant SNP	T>G	ALS	Not reported	1	232019405 (forward strand)	-		2	8e-06		https://www.ncbi.nlm.nih.gov/snp/rs16856202#publications	https://www.ncbi.nlm.nih.gov/pubmed/19451621	1	Mentions mutation in an article on KIFAP3	Regulates neurite outgrowth and cortical development
DISC1	0.270866	DISC1 scaffold protein	rs16856202	Intron variant SNP	T>G	ALS	Not reported	1	232019405 (forward strand)	-		0.499	7.98e-06		https://www.ncbi.nlm.nih.gov/snp/rs16856202#publications	https://www.ncbi.nlm.nih.gov/pubmed/21483430	1	Identifies mutation, but givesno further info	Regulates neurite outgrowth and cortical development
ST3GAL3	0.263105	ST3 beta-galactoside alpha-2,3-sialyltransferase 3	rs3011225	Intron variant SNP	G>A	ALS	N/A	1	43853701 (forward strand)	-			7e-08		https://www.ncbi.nlm.nih.gov/snp/rs3011225#publications	https://www.ncbi.nlm.nih.gov/pubmed/15986317	1(0)	Code doesn't show, and article is on Parkinson's
ATXN1	0.252856	ataxin 1	rs697739	Intron variant SNP	C>T	ALS	Not reported	6	16741802 (forward strand)	-			4e-06	Associated wiwth age of onset	https://www.ncbi.nlm.nih.gov/snp/rs697739#publications	https://www.ncbi.nlm.nih.gov/pubmed/19451621, https://www.ncbi.nlm.nih.gov/pubmed/22524405	2	(1) identifies mutation. (2) appears to support, references (1)	Chromatin-binding factor. May be involved in RNA metabolism
CAMK1G	0.246739	calcium/calmodulin dependent protein kinase IG	rs6703183	Intron variant SNP	T>C	ALS	Not reported	1	209539544 (forward strand)	-		1.312	3e-08	Nearest gene counting from 5' end. Results are from Han Chinese from 3 regions	https://www.ncbi.nlm.nih.gov/snp/rs6703183#publications	https://www.ncbi.nlm.nih.gov/pubmed/23624525	1	Mentions results being inconsistent with data from cohorts from Europe and other parts of China	A calmodulin-dependent protein kinase. Part of a proposed calcium-triggered signaling cascade
CAMK1G	0.246739	calcium/calmodulin dependent protein kinase IG	rs6703183	Intron variant SNP	T>C	ALS	Not reported	1	209539544 (forward strand)	-		1.31	2.92e-08	Nearest gene counting from 5' end	https://www.ncbi.nlm.nih.gov/snp/rs6703183#publications	https://www.ncbi.nlm.nih.gov/pubmed/25677198	1	Independently identified mutation in a similar cohort to above	A calmodulin-dependent protein kinase. Part of a proposed calcium-triggered signaling cascade
ZNF512B		zinc Finger Protein 512B	rs2275294	Intron variant SNP	G>A	ALS	Not reported	20	63962894			1.32	6.7e-10	Variable association with ALS - some papers do, some don't	https://www.ncbi.nlm.nih.gov/pubmed/28270533, https://www.ncbi.nlm.nih.gov/snp/rs2275294#publications		7		Regulates TGF-β signaling
MORN2	0.237856	MORN repeat containing 2	rs3099950	Missense SNP	G>A	ALS	N/A	2	38882417 (forward strand)	E48K			8e-06		https://www.ncbi.nlm.nih.gov/snp/rs3099950#publications		2(0)	Neither article was on ALS
CNTN4	0.223379	contactin 4	rs2619566	Intron variant SNP	G>A	ALS	Not reported	3	2583254 (forward strand)	-			7e-06		https://www.ncbi.nlm.nih.gov/snp/rs2619566#publications	https://www.ncbi.nlm.nih.gov/pubmed/19451621	1	Code shows in a table	Mediates cell surface interactions during nervous system development. Has some neurite outgrowth-promoting activity. May be involved in synaptogenesis
SUNC1		Sad1 and UNC84 domain containing 1	rs2708909	Intron variant SNP	G>T	sALS	Not reported	7	48012082	-		1.17	6.98e-07		https://www.ncbi.nlm.nih.gov/snp/rs2708909#publications	https://www.ncbi.nlm.nih.gov/pubmed/19193627	1	Failed to replicate in an additional independent cohort - data requires additional confirmation	Nuclear envelope protein
SUNC1		Sad1 and UNC84 domain containing 1	rs2708851	Intergenetic Intron variant SNP	G>A	sALS	Not reported	7	48046205	-		1.18	1.16e-06		https://www.ncbi.nlm.nih.gov/snp/rs2708851#publications	https://www.ncbi.nlm.nih.gov/pubmed/19193627	1	Failed to replicate in an additional independent cohort - data requires additional confirmation	Nuclear envelope protein
SUSD2		sushi domain containing 2	rs8141797	Missense SNP	A>G	sALS	Not reported	22	24186073	N466S		1.52	2.35e-09		https://www.ncbi.nlm.nih.gov/pubmed/28270533, https://www.ncbi.nlm.nih.gov/snp/rs8141797#publications		4		A novel tumor suppressor in brain, kidney and lung
TIAM1		T cell lymphoma invasion and metastasis 1	rs13048019	Intron variant SNP	C>T	sALS	Not reported	21	31545981	-		4.4	2.58e-08	Signal corresponds to D90A SOD1 gene. Not sure what this means, really. Potential susceptibility factor for ALS	https://www.ncbi.nlm.nih.gov/snp/rs13048019#publications	https://www.ncbi.nlm.nih.gov/pubmed/20801718, https://www.ncbi.nlm.nih.gov/pubmed/24493373	2	(1) identified mutation. (2) presents mutation as ALS risk factor.	Modulates the activity of RHO-like proteins and connects extracellular signals to cytoskeletal activities. Required for normal cell adhesion and cell migration
TREM2		triggering receptor expressed on myeloid cells 2	rs75932628	Missense SNP & Intron variant SNP	C>T	ALS	Likely benign	6	41161514	R47H		2.4	0.0041	Mostly associated with Alzheimer's, also FTD & Parkinson's	https://www.ncbi.nlm.nih.gov/pubmed/28270533, https://www.ncbi.nlm.nih.gov/snp/rs75932628#publications		47		Role in glial cell function and inﬂammation
ITPR2		inositol 1,4,5-trisphosphate receptor type 2	rs2306677	Intron variant SNP	A>C/G	ALS	Not reported	12	26483453	-		1.58	3.28e-06		https://www.ncbi.nlm.nih.gov/pubmed/28270533, https://www.ncbi.nlm.nih.gov/snp/rs2306677#publications		8		A Ca2+ channel on the ER. Receptor for inositol 1,4,5-trisphosphate, a second messenger that mediates the release of intracellular calcium
ITPR2		inositol 1,4,5-trisphosphate receptor type 2	rs2306677	Intron variant SNP	A>C/G	ALS	Not reported	12	26483453	-			0.64		https://www.ncbi.nlm.nih.gov/pubmed/28270533, https://www.ncbi.nlm.nih.gov/snp/rs2306677#publications		8		A Ca2+ channel on the ER. Receptor for inositol 1,4,5-trisphosphate, a second messenger that mediates the release of intracellular calcium
ITPR2		inositol 1,4,5-trisphosphate receptor type 2	rs2306677	Intron variant SNP	A>C/G	ALS	Not reported	12	26483453	-			0.04		https://www.ncbi.nlm.nih.gov/pubmed/28270533, https://www.ncbi.nlm.nih.gov/snp/rs2306677#publications		8		A Ca2+ channel on the ER. Receptor for inositol 1,4,5-trisphosphate, a second messenger that mediates the release of intracellular calcium
ITPR2		inositol 1,4,5-trisphosphate receptor type 2	rs2306677	Intron variant SNP	A>C/G	ALS	Not reported	12	26483453	-		1.01	0.87		https://www.ncbi.nlm.nih.gov/pubmed/28270533, https://www.ncbi.nlm.nih.gov/snp/rs2306677#publications		8		A Ca2+ channel on the ER. Receptor for inositol 1,4,5-trisphosphate, a second messenger that mediates the release of intracellular calcium
ITPR2		inositol 1,4,5-trisphosphate receptor type 2	rs2306677	Intron variant SNP	A>C/G	ALS	Not reported	12	26483453	-		1.21	3.72e-05		https://www.ncbi.nlm.nih.gov/pubmed/28270533, https://www.ncbi.nlm.nih.gov/snp/rs2306677#publications		8		A Ca2+ channel on the ER. Receptor for inositol 1,4,5-trisphosphate, a second messenger that mediates the release of intracellular calcium
ITPR2		inositol 1,4,5-trisphosphate receptor type 2	rs2306677	Intron variant SNP	A>C/G	ALS	Not reported	12	26483453	-			0.98		https://www.ncbi.nlm.nih.gov/pubmed/28270533, https://www.ncbi.nlm.nih.gov/snp/rs2306677#publications		8		A Ca2+ channel on the ER. Receptor for inositol 1,4,5-trisphosphate, a second messenger that mediates the release of intracellular calcium
ITPR2		inositol 1,4,5-trisphosphate receptor type 2	rs2306677	Intron variant SNP	A>C/G	ALS	Not reported	12	26483453	-		1.3	0.14		https://www.ncbi.nlm.nih.gov/pubmed/28270533, https://www.ncbi.nlm.nih.gov/snp/rs2306677#publications		8		A Ca2+ channel on the ER. Receptor for inositol 1,4,5-trisphosphate, a second messenger that mediates the release of intracellular calcium
ITPR2		inositol 1,4,5-trisphosphate receptor type 2	rs2306677	Intron variant SNP	A>C/G	ALS	Not reported	12	26483453	-		1.02	0.74		https://www.ncbi.nlm.nih.gov/pubmed/28270533, https://www.ncbi.nlm.nih.gov/snp/rs2306677#publications		8		A Ca2+ channel on the ER. Receptor for inositol 1,4,5-trisphosphate, a second messenger that mediates the release of intracellular calcium
TNIP1		TNFAIP3 interacting protein 1	rs10463311	Intron variant SNP	G>A	ALS	Not reported	5	151031274 (forward strand)	-		1.11 (1.06–1.14)	4e-08	Replication OR of 1.32 in a different cohort	https://www.ncbi.nlm.nih.gov/snp/rs10463311#publications	https://www.ncbi.nlm.nih.gov/pubmed/28931804	1	Possibly a good source to revisit. Includes a lot of mutations	Inhibits NF-kB activation and gene expression. Regulates ERK1/2 signalling pathways. Blocks MAPK1 nuclear translocation and transcription. Involved in the anti-inflammatory response of macrophages. Involved in the prevention of autoimmunity
IDE		insulin degrading enzyme	rs139550538	Intron variant SNP	T>A	sALS	Not reported	10	92524312 (forward strand)	-			1.87e-09		https://www.targetvalidation.org/evidence/ENSG00000119912/EFO_0001357	https://jamanetwork.com/journals/jamaneurology/fullarticle/2525542	1	-	Involved in the cellular breakdown of insulin, APP peptides, IAPP peptides, glucagon, bradykinin, kallidin and other peptides
SETX		senataxin	RCV000694115	Frameshift deletion SNP	G>-	ALS	Pathogenic	9	132326334	T1755fs				Hazard ratio of 1.61 (difference in survival, I think)	https://www.ncbi.nlm.nih.gov/clinvar/variation/572675/	https://www.ncbi.nlm.nih.gov/pubmed/19696032	4 (1)	Mutation barely referenced in an article which itself barely referenced ALS (only notes that SETX mutations have been associated with ALS before, in https://www.ncbi.nlm.nih.gov/pubmed/15106121)	Probable RNA/DNA helicase involved in diverse aspects of RNA metabolism and genomic integrity. Plays a role in transcription regulation by its ability to modulate RNA Polymerase II (Pol II) binding to chromatin and through its interaction with proteins involved in transcription. Contributes to mRNA splicing efficiency and splice site selection.
SETX		senataxin	rs112089123	Missense SNP	A>C	ALS Type 4	Benign	9	132326938 (forward strand)	C1554G					https://www.ncbi.nlm.nih.gov/snp/rs112089123#publications		1(0)	No reference to SETX or the mutation	SETX
SETX		senataxin	rs121434378	Missense SNP	C>T	ALS Type 4	Pathogenic	9	132283403 (forward strand)	R2136H				All ALS cases were heterozygous, mutation not detected in 100 unrelated controls	https://www.ncbi.nlm.nih.gov/snp/rs121434378#publications	https://www.ncbi.nlm.nih.gov/pubmed/15106121	1	-	Probable RNA/DNA helicase involved in diverse aspects of RNA metabolism and genomic integrity. Plays a role in transcription regulation by its ability to modulate RNA Polymerase II (Pol II) binding to chromatin and through its interaction with proteins involved in transcription. Contributes to mRNA splicing efficiency and splice site selection.
SETX		senataxin	rs151117904	Missense SNP	A>G	ALS Type 4	Likely benign	9	132264633 (forward strand)	I2547T					https://www.ncbi.nlm.nih.gov/snp/rs151117904#publications		1(0)	Citation appeared entirely unrelated to mutation	SETX
SETX		senataxin	rs28941475	Missense SNP	G>A	Juvenile ALS	Pathogenic	9	132349421 (forward strand)	T3I				Mutation present in a significant portion of non-ALS individual	https://www.ncbi.nlm.nih.gov/snp/rs28941475#publications	https://www.ncbi.nlm.nih.gov/pubmed/15106121	1	-	Probable RNA/DNA helicase involved in diverse aspects of RNA metabolism and genomic integrity. Plays a role in transcription regulation by its ability to modulate RNA Polymerase II (Pol II) binding to chromatin and through its interaction with proteins involved in transcription. Contributes to mRNA splicing efficiency and splice site selection.
SETX		senataxin	rs29001584	Missense SNP	A>G	ALS Type 4	Pathogenic	9	132330432 (forward strand)	L389S					https://www.ncbi.nlm.nih.gov/snp/rs29001584#publications	https://www.ncbi.nlm.nih.gov/pmc/articles/PMC1182077/pdf/AJHGv74p1128.pdf	2(1)	1 citation appeared unrelated	Probable RNA/DNA helicase involved in diverse aspects of RNA metabolism and genomic integrity. Plays a role in transcription regulation by its ability to modulate RNA Polymerase II (Pol II) binding to chromatin and through its interaction with proteins involved in transcription. Contributes to mRNA splicing efficiency and splice site selection.
SETX		senataxin	rs398124286	Frameshift deletion 4bp	CAGA>-	ALS	Pathogenic	9	132277144-132277147 (forward strand)	-				Involves deletion of exon 21	https://www.ncbi.nlm.nih.gov/clinvar/variation/95668/	https://www.ncbi.nlm.nih.gov/pubmed/24814856, https://www.ncbi.nlm.nih.gov/pubmed/19141356, https://www.ncbi.nlm.nih.gov/pubmed/20798953	4(3)	Only references ALS in one, and then very weakly	Probable RNA/DNA helicase involved in diverse aspects of RNA metabolism and genomic integrity. Plays a role in transcription regulation by its ability to modulate RNA Polymerase II (Pol II) binding to chromatin and through its interaction with proteins involved in transcription. Contributes to mRNA splicing efficiency and splice site selection.
SETX		senataxin	rs534723946	Missense SNP	G>A	ALS	Likely pathogenic	9	132330094 (forward strand)	R502W					https://www.ncbi.nlm.nih.gov/clinvar/variation/155742/	https://www.ncbi.nlm.nih.gov/pubmed/25802885	1	Only connection to ALS appeared to be that SETX mutations had previously been connected to ALS in https://www.ncbi.nlm.nih.gov/pubmed/15106121	Probable RNA/DNA helicase involved in diverse aspects of RNA metabolism and genomic integrity. Plays a role in transcription regulation by its ability to modulate RNA Polymerase II (Pol II) binding to chromatin and through its interaction with proteins involved in transcription. Contributes to mRNA splicing efficiency and splice site selection.
SETX		senataxin	rs746525639	Missense SNP	T>C	ALS Type 4	Not reported	9	132295893 (forward strand)	K2029E					https://www.targetvalidation.org/evidence/ENSG00000107290/Orphanet_357043	https://www.tandfonline.com/doi/full/10.3109/17482968.2010.545952	1	Wow, a reference that held up to even brief scrutiny. Related to ALS and everything. At this point, I'm far more surprised than I should be	Probable RNA/DNA helicase involved in diverse aspects of RNA metabolism and genomic integrity. Plays a role in transcription regulation by its ability to modulate RNA Polymerase II (Pol II) binding to chromatin and through its interaction with proteins involved in transcription. Contributes to mRNA splicing efficiency and splice site selection.
SPG11		SPG11 vesicle trafficking associated, spatacsin	RCV000680108	Stop SNP	G>T	ALS	Pathogenic	15	44589270	E1630*					https://www.ncbi.nlm.nih.gov/clinvar/variation/561117/#id_first		1(0)	Can't find any support for this mutation in the citation. There are some SETX mutations in suppl material, but none match the profile	SPG11
SPG11		SPG11 vesicle trafficking associated, spatacsin	rs200793464	Stop SNP	G>A	ALS	Pathogenic	15	44574934	R1992*					https://www.ncbi.nlm.nih.gov/snp/rs200793464#publications	https://www.ncbi.nlm.nih.gov/pubmed/17322883, https://www.ncbi.nlm.nih.gov/pubmed/20110243	3(2)	(1) is about spastic paraplegia. (2) references (1), but appears to have separately identified the mutation as well	May play a role in neurite plasticity by maintaining cytoskeleton stability and regulating synaptic vesicle transport.
SPG11		SPG11 vesicle trafficking associated, spatacsin	rs267607084	Stop SNP	G>A	ALS	Pathogenic	15	44663530	Q40*					https://www.ncbi.nlm.nih.gov/snp/rs267607084#publications	https://www.ncbi.nlm.nih.gov/pubmed/17322883, https://www.ncbi.nlm.nih.gov/pubmed/20110243, https://www.ncbi.nlm.nih.gov/pubmed/26556829	5(3)	(1) is about spastic paraplegia. (2) references (1), but appears to have separately identified the mutation as well. (3) is about Charot-Marie-Tooth disease	May play a role in neurite plasticity by maintaining cytoskeleton stability and regulating synaptic vesicle transport.
SPG11		SPG11 vesicle trafficking associated, spatacsin	rs312262709	Stop SNP	C>T	Juvenile ALS	Pathogenic	15	44660607 (forward strand)	W89*					https://www.ncbi.nlm.nih.gov/snp/rs312262709#publications	https://www.ncbi.nlm.nih.gov/pubmed/18067136, https://www.ncbi.nlm.nih.gov/pubmed/20110243	4(2)	(1) is about spastic paraplegia. (2) references (1), but appears to have separately identified the mutation as well	May play a role in neurite plasticity by maintaining cytoskeleton stability and regulating synaptic vesicle transport.
SPG11		SPG11 vesicle trafficking associated, spatacsin	rs312262720	Frameshift deletion + Stop	AT>-	ALS	Pathogenic	15	44657230-44657231 (forward strand)	M245fs246X				Frameshift within coding region. Predicts early termination codon at residue 247. Absent in 300 unrelated healthy subjects. Found in various cohorts	https://www.ncbi.nlm.nih.gov/snp/rs312262720#publications	https://www.ncbi.nlm.nih.gov/pubmed/18067136, https://www.ncbi.nlm.nih.gov/pubmed/17717710, https://www.ncbi.nlm.nih.gov/pubmed/17322883, https://www.ncbi.nlm.nih.gov/pubmed/18835492, https://www.ncbi.nlm.nih.gov/pubmed/18332254, https://www.ncbi.nlm.nih.gov/pubmed/18079167, https://www.ncbi.nlm.nih.gov/pubmed/19105190,	9(8)	(1-7) are all in spastic paraplegia. (1) identified the mutation. (2-7) don't add much of significance, with some adding new cohorts and others merely mentioning it. (8) ties in to ALS	May play a role in neurite plasticity by maintaining cytoskeleton stability and regulating synaptic vesicle transport.
SPG11		SPG11 vesicle trafficking associated, spatacsin	rs312262739	Stop SNP	A>C	Juvenile ALS	Pathogenic	15	44626377 (forward strand)	L733*					https://www.ncbi.nlm.nih.gov/snp/rs312262739#publications	https://www.ncbi.nlm.nih.gov/pubmed/18067136, https://www.ncbi.nlm.nih.gov/pubmed/20110243	3(2)	(1) is about spastic paraplegia. (2) references (1), but appears to have separately identified the mutation as well	May play a role in neurite plasticity by maintaining cytoskeleton stability and regulating synaptic vesicle transport.
SPG11		SPG11 vesicle trafficking associated, spatacsin	rs312262788	Frameshift insertion SNP	->A	Juvenile ALS	Pathogenic	15	between 44564668 and 44564669 (forward strand)	-					https://www.ncbi.nlm.nih.gov/snp/rs312262788#publications	https://www.ncbi.nlm.nih.gov/pubmed/18067136, https://www.ncbi.nlm.nih.gov/pubmed/20110243	3(2)	(1) is about spastic paraplegia. (2) references (1), but appears to have separately identified the mutation as well	May play a role in neurite plasticity by maintaining cytoskeleton stability and regulating synaptic vesicle transport.
HNRNPA1		heterogenous nuclear ribonucleoprotein 1A	rs397518453	Missense SNP	G>A	fALS	Pathogenic	12	54283844 (forward strand)	D314N					https://www.ncbi.nlm.nih.gov/snp/rs397518454#publications		1(0)	Reference only refers to the mutation with relation to multisystem proteinopathy	HNRNPA1
HNRNPA1		heterogenous nuclear ribonucleoprotein 1A	rs397518454	Missense SNP	A>G	sALS	Pathogenic	12	54283860 (forward strand)	N319S					https://www.ncbi.nlm.nih.gov/snp/rs397518454#publications	https://www.ncbi.nlm.nih.gov/pubmed/23455423/	1	Found in one classic, late-onset sALS case (supplementary material)	-
TBK1		TANK binding kinase 1	rs74654358	Intron variant SNP	G>A	ALS	Not reported	12	64488187 (forward strand)	-		1.2	0.0016	A;G-> 1.2x increase in ALS risk	https://www.targetvalidation.org/evidence/ENSG00000183735/EFO_0000253	https://europepmc.org/articles/PMC5867896?fromSearch=singleResult&fromQuery=EXT_ID:29566793	1	Integrates data from below. Good data	Plays an essential role in regulating inflammatory responses to foreign agents
TBK1		TANK binding kinase 1	rs74654358	Intron variant SNP	G>A	ALS	Not reported	12	64488187 (forward strand)	-		1.21	6.6e-08	A;G-> 1.2x increase in ALS risk	https://www.targetvalidation.org/evidence/ENSG00000183735/EFO_0000253	https://europepmc.org/articles/PMC5556360?fromSearch=singleResult&fromQuery=EXT_ID:27455348	1	-	Plays an essential role in regulating inflammatory responses to foreign agents
SNC7A		sodium voltage-gated channel alpha subunit 7	rs13015447	Intron variant SNP	A>C	ALS	Not reported	2	166521468 (forward strand)	-		0.709	6.71e-06		https://www.ncbi.nlm.nih.gov/snp/rs13015447#publications	https://www.ncbi.nlm.nih.gov/pubmed/19451621	1	Weird inconsistency with odds ratio. Contacted John	Mediates the voltage-dependent sodium ion permeability of excitable membranes
UBQLN4		ubiquilin 4	rs1465567777	Missense SNP	T>G	fALS+sALS	Not reported	1	156051319 (forward strand)	D90A					https://www.targetvalidation.org/evidence/ENSG00000160803/EFO_0000253	https://europepmc.org/articles/PMC5451210?fromSearch=singleResult&fromQuery=EXT_ID:28463112	1	Paper seems entirely built around the mutation. Good source	Mediates the proteasomal targeting of misfolded, mislocalized or accumulated proteins. Key regulator of DNA repair that represses homologous recombination repair,
ANG		angiogenin	rs121909535	Missense SNP	A>T	sALS	Pathogenic	14	20693671 (forward strand)	Q12L				Mutation likely decreases enzymatic activity	https://www.ncbi.nlm.nih.gov/snp/rs121909535#publications	https://www.ncbi.nlm.nih.gov/pubmed/16501576	1	2 cases	Stimulates ribosomal RNA synthesis. Can inhibit protein synthesis and trigger the assembly of stress granules
ANG		angiogenin	rs121909540	Missense SNP	A>T	sALS	Pathogenic	14	20693755 (forward strand)	K40I				Modelling indicates loss of ribonucleolytic activity	https://www.ncbi.nlm.nih.gov/snp/rs121909540#publications	https://www.ncbi.nlm.nih.gov/pubmed/16501576	1	3 cases	Stimulates ribosomal RNA synthesis. Can inhibit protein synthesis and trigger the assembly of stress granules
ANG		angiogenin	rs121909537	Missense SNP	A>G	sALS	Pathogenic	14	20693685 (forward strand)	K17E				Mutation may alter activity of ANG against intact ribosomes	https://www.ncbi.nlm.nih.gov/snp/rs121909537#publications	https://www.ncbi.nlm.nih.gov/pubmed/16501576	1	2 cases	Stimulates ribosomal RNA synthesis. Can inhibit protein synthesis and trigger the assembly of stress granules
ANG		angiogenin	rs121909538	Missense SNP	G>A	sALS	Pathogenic	14	20693728 (forward strand)	R31K				Mutation may have a role in nuclear translocation but would cause only minor perturbation in structure	https://www.ncbi.nlm.nih.gov/snp/rs121909538#publications	https://www.ncbi.nlm.nih.gov/pubmed/16501576	1	1 case	Stimulates ribosomal RNA synthesis. Can inhibit protein synthesis and trigger the assembly of stress granules
ANG		angiogenin	rs121909539	Missense SNP	C>G	fALS	Pathogenic	14	20693753 (forward strand)	C39W				Mutation causes substantial structural change owing to loss of disulfide bridge formation with Cys92	https://www.ncbi.nlm.nih.gov/snp/rs121909539#publications	https://www.ncbi.nlm.nih.gov/pubmed/16501576	1	2 cases	Stimulates ribosomal RNA synthesis. Can inhibit protein synthesis and trigger the assembly of stress granules
ANG		angiogenin	rs121909544	Missense SNP	G>A	ALS	Pathogenic	14	20693973 (forward strand)	V113I				Mutation may interfere with ribonucleolytic activity	https://www.ncbi.nlm.nih.gov/snp/rs121909544#publications	https://www.ncbi.nlm.nih.gov/pubmed/18087731	1	2 cases (1 fALS, 1 sALS)	Stimulates ribosomal RNA synthesis. Can inhibit protein synthesis and trigger the assembly of stress granules
ANG		angiogenin	rs121909542	Missense SNP	G>A	ALS	Pathogenic	14	20693719 (forward strand)	S28N				Mutation may interfere with nuclear localisation	https://www.ncbi.nlm.nih.gov/snp/rs121909542#publications	https://www.ncbi.nlm.nih.gov/pubmed/17886298	1	-	Stimulates ribosomal RNA synthesis. Can inhibit protein synthesis and trigger the assembly of stress granules
ANG		angiogenin	rs121909543	Missense SNP	C>T	ALS	Pathogenic	14	20693971 (forward strand)	P112L				Mutation may alter the orientation of H114, thereby affecting the enzymatic activity of ANG	https://www.ncbi.nlm.nih.gov/snp/rs121909543#publications	https://www.ncbi.nlm.nih.gov/pubmed/17886298	1	-	Stimulates ribosomal RNA synthesis. Can inhibit protein synthesis and trigger the assembly of stress granules
MATR3		matrin 3	rs121434591	Missense SNP	C>G	fALS	Pathogenic	5	139307759 (forward strand)	S85C				Effect of mutation is specific for TDP-43 and not generalized to all interactions of MATR3. Likely RNA-dependent	https://www.ncbi.nlm.nih.gov/snp/rs121434591#publications	https://www.ncbi.nlm.nih.gov/pubmed/19344878, https://www.ncbi.nlm.nih.gov/pubmed/24686783	4(2)	(1) not associated with ALS. (2) is a strong connection to ALS & integrates (1)	May play a role in transcription or may interact with other nuclear matrix proteins to form the internal fibrogranular network. May play a role in nuclear retention of defective RNA. May bind to specific miRNA hairpins
MATR3		matrin 3	rs587777300	Missense SNP	T>G	ALS	Pathogenic	5	139307759 (forward strand)	F115C				In subjects with the mutation, immunoreactivity was intense within the nuclei of all MNs and diffuse cytoplasmic staining was evident in many neurons. However, cytoplasmic inclusions were absent. In another, MATR3-positive cytoplasmic inclusions were observed in an ALS patient with C9orf72 repeat expansion. Individuals carrying the F115C mutation typically died from respiratory failure within fiv…	https://www.ncbi.nlm.nih.gov/snp/rs587777300#publications	https://www.ncbi.nlm.nih.gov/pubmed/24686783	1	Seems like a fairly in-depth analysis, but few subjects (2?)	May play a role in transcription or may interact with other nuclear matrix proteins to form the internal fibrogranular network. May play a role in nuclear retention of defective RNA. May bind to specific miRNA hairpins
MATR3		matrin 3	rs587777301	Missense SNP	A>G	fALS	Not reported	5	139322683 (forward strand)	T622A				No pathogenicity detected in assays used, but some evidence points to effects	https://www.ncbi.nlm.nih.gov/snp/rs587777301#publications	https://www.ncbi.nlm.nih.gov/pubmed/24686783	1	Seems like a fairly in-depth analysis, but few subjects (1)	May play a role in transcription or may interact with other nuclear matrix proteins to form the internal fibrogranular network. May play a role in nuclear retention of defective RNA. May bind to specific miRNA hairpins
MATR3		matrin 3	rs587777302	Missense SNP	C>T	sALS	Not reported	5	139307875 (forward strand)	P154S				Not enough data to claim pathogenicity	https://www.ncbi.nlm.nih.gov/snp/rs587777302#publications	https://www.ncbi.nlm.nih.gov/pubmed/24686783	1	Seems like a fairly in-depth analysis, but few subjects (1)	May play a role in transcription or may interact with other nuclear matrix proteins to form the internal fibrogranular network. May play a role in nuclear retention of defective RNA. May bind to specific miRNA hairpins
MOBP		myelin associated oligodendrocyte basic protein	rs616147	Intron variant SNP	A>G	sALS	Not reported	3	39492990 (forward strand)	-		1.1	4.14e-05		https://www.targetvalidation.org/evidence/ENSG00000168314/EFO_0000253	https://europepmc.org/articles/PMC5556360?fromSearch=singleResult&fromQuery=EXT_ID:27455348, https://europepmc.org/articles/PMC5606989?fromSearch=singleResult&fromQuery=EXT_ID:28931804	2	(1) seems like a decent source. (2) references (1). Both about ALS	May play a role in compacting or stabilizing the myelin sheath
AL109811.3		novel protein	rs80356718	Missense SNP	A>G	ALS	Pathogenic	1	11022209 (forward strand)	N267S					https://www.targetvalidation.org/evidence/ENSG00000277726/EFO_0000253	https://europepmc.org/abstract/MED/20301761	2(1)	Both references are books. One doesn't have the mutation in it	Novel protein
SUSD2		sushi domain containing 2	rs8141797	Missense SNP	A>G	ALS	Not reported	22	24186073 (forward strand)	S466N			0.001	Possible distinction between spinal and bulbar-onset ALS. May be involved in inducing apoptosis.	https://www.ncbi.nlm.nih.gov/snp/rs8141797#publications	https://www.ncbi.nlm.nih.gov/pubmed/21119753	1	-	May be a cytokine receptor for C10ORF99. May be a tumor suppressor
SUSD2		sushi domain containing 2	rs8141797	Missense SNP	A>G	ALS	Not reported	22	24186073 (forward strand)	S466N		1.52	2.35e-09	Possible distinction between spinal and bulbar-onset ALS. May be involved in inducing apoptosis.	https://www.ncbi.nlm.nih.gov/snp/rs8141797#publications	https://www.ncbi.nlm.nih.gov/pubmed/23624525	1	-	May be a cytokine receptor for C10ORF99. May be a tumor suppressor
SUSD2		sushi domain containing 2	rs8141797	Missense SNP	A>G	ALS	Not reported	22	24186073 (forward strand)	S466N		1.269 (0.91 – 1.77)	0.159	Possible distinction between spinal and bulbar-onset ALS. May be involved in inducing apoptosis.	https://www.ncbi.nlm.nih.gov/snp/rs8141797#publications	https://www.ncbi.nlm.nih.gov/pubmed/25677198	1	-	May be a cytokine receptor for C10ORF99. May be a tumor suppressor
CPNE4		copine 4	rs1320900	Intron variant SNP	G>A	ALS	Not reported	3	131994722 (forward strand)	-		0.81 (0.74-0.88)	6.92e-06	Seems to have entirely different OR and P-val from citation	https://www.targetvalidation.org/evidence/ENSG00000196353/EFO_0000253	https://europepmc.org/articles/PMC3839234?fromSearch=singleResult&fromQuery=EXT_ID:22959728	1	No idea where dbSNP got their p-val and OR 3 different values, all with the same citation	Probable calcium-dependent phospholipid-binding protein that may play a role in calcium-mediated intracellular processes
KIF5A	1	kinesin family member 5A	rs113247976	Missense SNP	C>G/T	ALS	Benign	12	57581917 (forward strand)	G: P897R; T: P986L, P897L				C;T associated with 1.4x increased risk of ALS	https://www.ncbi.nlm.nih.gov/snp/rs113247976#publications		0	Couldn't find any data in the article referenced relating to these
		All target genes (2120)	All target gene names	Genes not found (498)
		SOD1	superoxide dismutase 1	TES
		TARDBP	TAR DNA binding protein	PGAP3
		SETX	senataxin	FRMPD4
		UBQLN2	ubiquilin 2	STMN2
		DCTN1	dynactin subunit 1	RAPH1
		FUS	FUS RNA binding protein	TMEM97
		SPG11	SPG11 vesicle trafficking associated, spatacsin	SLCO6A1
		ALS2	alsin Rho guanine nucleotide exchange factor ALS2	CHKB-CPT1B
		SIGMAR1	sigma non-opioid intracellular receptor 1	ADARB2
		VCP	valosin containing protein	ZFYVE26
		FIG4	FIG4 phosphoinositide 5-phosphatase	ZFYVE27
		PFN1	profilin 1	AC087741.1
		OPTN	optineurin	MNX1
		CHMP2B	charged multivesicular body protein 2B	ANKS1B
		HNRNPA1	heterogeneous nuclear ribonucleoprotein A1	NKX2-8
		TUBA4A	tubulin alpha 4a	UNC13C
		NEK1	NIMA related kinase 1	AC093827.5
		ANXA11	annexin A11	MBNL1
		KIF5A	kinesin family member 5A	UNC13A
		TBK1	TANK binding kinase 1	RBFOX3
		NEFH	neurofilament heavy	SERPINF1
		SCN8A	sodium voltage-gated channel alpha subunit 8	FNDC3B
		SCN7A	sodium voltage-gated channel alpha subunit 7	AFAP1
		ERBB4	erb-b2 receptor tyrosine kinase 4	SOX10
		FGGY	FGGY carbohydrate kinase domain containing	PRAP1
		SCN4A	sodium voltage-gated channel alpha subunit 4	GABRG1
		SCN5A	sodium voltage-gated channel alpha subunit 5	KIAA1217
		SCN10A	sodium voltage-gated channel alpha subunit 10	NISCH
		SCN9A	sodium voltage-gated channel alpha subunit 9	ISL2
		SCN11A	sodium voltage-gated channel alpha subunit 11	EWSR1
		SCN3A	sodium voltage-gated channel alpha subunit 3	MAP1B
		SCN1A	sodium voltage-gated channel alpha subunit 1	RUFY3
		SCN2A	sodium voltage-gated channel alpha subunit 2	ARMC4
		UBQLN4	ubiquilin 4	MAP1A
		TNNI2	troponin I2, fast skeletal type	PRR16
		TNNT3	troponin T3, fast skeletal type	FREM2
		TNNC2	troponin C2, fast skeletal type	LRPAP1
		UNC13A	unc-13 homolog A	LXN
		ANG	angiogenin	SRCAP
		GRIN2A	glutamate ionotropic receptor NMDA type subunit 2A	AIRE
		PDGFRB	platelet derived growth factor receptor beta	GIGYF2
		CFAP410	cilia and flagella associated protein 410	MTDH
		MATR3	matrin 3	FAM160B1
		KIT	KIT proto-oncogene, receptor tyrosine kinase	SCGB1D4
		PDGFRA	platelet derived growth factor receptor alpha	HMGXB3
		FGFR3	fibroblast growth factor receptor 3	RREB1
		IGF1R	insulin like growth factor 1 receptor	PRELID2
		PDE3A	phosphodiesterase 3A	PRR32
		PDE3B	phosphodiesterase 3B	ARPP21
		TNNI3	troponin I3, cardiac type	TRIP4
		TNNT2	troponin T2, cardiac type	RMDN3
		TNNC1	troponin C1, slow skeletal and cardiac type	MAD2L1BP
		ALDH5A1	aldehyde dehydrogenase 5 family member A1	RMDN2
		MATR3	matrin 3	FHDC1
		VAPB	VAMP associated protein B and C	BTBD10
		C9orf72	C9orf72-SMCR8 complex subunit	MYMK
		SARM1	sterile alpha and TIR motif containing 1	SETX
		MOBP	myelin associated oligodendrocyte basic protein	TBL2
		AL109811.3	novel protein	GPR180
		SCFD1	sec1 family domain containing 1	FAT3
		SUSD2	sushi domain containing 2	SERPINI1
		VEGFA	vascular endothelial growth factor A	TMEM225B
		CPNE4	copine 4	HAMP
		MAPT	microtubule associated protein tau	BTG3
		CENPV	centromere protein V	C7orf50
		KIFAP3	kinesin associated protein 3	WDR41
		CNTF	ciliary neurotrophic factor	SNX10
		TNIP1	TNFAIP3 interacting protein 1	FMN1
		AR	androgen receptor	FMN2
		UCHL1	ubiquitin C-terminal hydrolase L1	SERPINA7
		HTRA2	HtrA serine peptidase 2	GGTLC2
		SCYL1	SCY1 like pseudokinase 1	JPH3
		DMD	dystrophin	CASP12
		DYNC1H1	dynein cytoplasmic 1 heavy chain 1	AIFM1
		CTF1	cardiotrophin 1	C1QTNF7
		ZFYVE26	zinc finger FYVE-type containing 26	TMSB4Y
		VPS54	VPS54 subunit of GARP complex	SPIN1
		BCL2	BCL2 apoptosis regulator	NEFM
		SOX10	SRY-box transcription factor 10	NEFH
		SOX2	SRY-box transcription factor 2	BRD3
		APAF1	apoptotic peptidase activating factor 1	CRPPA
		ERBB3	erb-b2 receptor tyrosine kinase 3	TPSG1
		ZNF106	zinc finger protein 106	ANXA3
		CLN8	CLN8 transmembrane ER and ERGIC protein	MYOF
		GPHN	gephyrin	SLC39A11
		IDE	insulin degrading enzyme	PAWR
		CLP1	cleavage and polyadenylation factor I subunit 1	EMP1
		TBCE	tubulin folding cofactor E	DNTT
		GIGYF2	GRB10 interacting GYF protein 2	FAM126A
		LTN1	listerin E3 ubiquitin protein ligase 1	SIRT2
		COL25A1	collagen type XXV alpha 1 chain	ZEB2
		ATCAY	ATCAY kinesin light chain interacting caytaxin	MRAS
		SACS	sacsin molecular chaperone	INF2
		MDGA2	MAM domain containing glycosylphosphatidylinositol anchor 2	PAX7
		ATP8A2	ATPase phospholipid transporting 8A2	RGN
		IGHMBP2	immunoglobulin mu DNA binding protein 2	TMEM106B
		GDAP1	ganglioside induced differentiation associated protein 1	JDP2
		EEF1A2	eukaryotic translation elongation factor 1 alpha 2	ERGIC1
		TMEM97	transmembrane protein 97	ENG
		CSF2	colony stimulating factor 2	CRB1
		MOB3B	MOB kinase activator 3B	STAU1
		LRP4	LDL receptor related protein 4	MYRF
		WASHC5	WASH complex subunit 5	STAU2
		LAMA2	laminin subunit alpha 2	SYNPO2
		GSK3B	glycogen synthase kinase 3 beta	ATL1
		GRIA2	glutamate ionotropic receptor AMPA type subunit 2	PRUNE2
		PDC	phosducin	AFM
		EPHA4	EPH receptor A4	CCNDBP1
		DRD2	dopamine receptor D2	HOXD10
		ATXN2	ataxin 2	PDC
		NPEPPS	aminopeptidase puromycin sensitive	GBX2
		ATXN3	ataxin 3	FRZB
		GRIA4	glutamate ionotropic receptor AMPA type subunit 4	NRAP
		DPP6	dipeptidyl peptidase like 6	ZNF106
		GRIN3B	glutamate ionotropic receptor NMDA type subunit 3B	CCL18
		MAOB	monoamine oxidase B	RABAC1
		GSK3A	glycogen synthase kinase 3 alpha	CENPV
		GRIN2B	glutamate ionotropic receptor NMDA type subunit 2B	CRBN
		DRD3	dopamine receptor D3	BIK
		DRD4	dopamine receptor D4	PBDC1
		MNX1	motor neuron and pancreas homeobox 1	USP9Y
		REEP1	receptor accessory protein 1	MYBPH
		CAMTA1	calmodulin binding transcription activator 1	SEPTIN5
		B4GAT1	beta-1,4-glucuronyltransferase 1	TMEM64
		IL2RA	interleukin 2 receptor subunit alpha	FMO5
		HTR2A	5-hydroxytryptamine receptor 2A	MORN2
		NOS1	nitric oxide synthase 1	C17orf67
		AFG3L2	AFG3 like matrix AAA peptidase subunit 2	ANKS4B
		SHH	sonic hedgehog signaling molecule	COQ8A
		ISL2	ISL LIM homeobox 2	CRLF3
		PHOX2B	paired like homeobox 2B	NUCB2
		KIAA0513	KIAA0513	CDKN3
		CD14	CD14 molecule	FMR1
		GRIN3A	glutamate ionotropic receptor NMDA type subunit 3A	CSE1L
		GRIN1	glutamate ionotropic receptor NMDA type subunit 1	CTNND2
		GRIN2C	glutamate ionotropic receptor NMDA type subunit 2C	TUSC2
		IMPA1	inositol monophosphatase 1	REG1A
		GRIN2D	glutamate ionotropic receptor NMDA type subunit 2D	LY75
		CCL2	C-C motif chemokine ligand 2	ZBTB20
		LGALS3	galectin 3	MSI2
		DISC1	DISC1 scaffold protein	LAPTM4A
		GRIA3	glutamate ionotropic receptor AMPA type subunit 3	ATCAY
		GRIA1	glutamate ionotropic receptor AMPA type subunit 1	DACH1
		CDK5	cyclin dependent kinase 5	LAMP3
		STK36	serine/threonine kinase 36	SLC16A6
		CSF3	colony stimulating factor 3	NEK1
		EGR2	early growth response 2	MACROD2
		ANK2	ankyrin 2	POTEA
		SORT1	sortilin 1	LZTS3
		LAMA3	laminin subunit alpha 3	CSNK1G3
		ESR1	estrogen receptor 1	IK
		RBM45	RNA binding motif protein 45	CPA1
		ISL1	ISL LIM homeobox 1	USP6
		CNTFR	ciliary neurotrophic factor receptor	EIF1AY
		CNR1	cannabinoid receptor 1	NEAT1
		ST3GAL3	ST3 beta-galactoside alpha-2,3-sialyltransferase 3	SRCIN1
		PPARG	peroxisome proliferator activated receptor gamma	MOB3B
		AC093827.5	novel protein	BSCL2
		GFRA1	GDNF family receptor alpha 1	OLFM1
		IL2RB	interleukin 2 receptor subunit beta	ARMCX1
		HSPD1	heat shock protein family D (Hsp60) member 1	ACAP1
		MAOA	monoamine oxidase A	LIX1
		NME9	NME/NM23 family member 9	S100A6
		CHRNG	cholinergic receptor nicotinic gamma subunit	S100A4
		EPG5	ectopic P-granules autophagy protein 5 homolog	MALAT1
		CACNB4	calcium voltage-gated channel auxiliary subunit beta 4	XIST
		BHLHE22	basic helix-loop-helix family member e22	UTRN
		NEUROG2	neurogenin 2	PHLDB2
		ETV4	ETS variant transcription factor 4	GOLGA8A
		CTSF	cathepsin F	CHODL
		FBXO45	F-box protein 45	RTL10
		SEMA3E	semaphorin 3E	DLX4
		GBX2	gastrulation brain homeobox 2	ANKRD11
		ISLR2	immunoglobulin superfamily containing leucine rich repeat 2	BOD1L1
		CACNG2	calcium voltage-gated channel auxiliary subunit gamma 2	GLT8D1
		INTU	inturned planar cell polarity protein	STK39
		SHC1	SHC adaptor protein 1	FBXO45
		NKX2-8	NK2 homeobox 8	SLC9A3R2
		PAK4	p21 (RAC1) activated kinase 4	NPAT
		RFX4	regulatory factor X4	ATXN2
		GLI2	GLI family zinc finger 2	FGGY
		FUZ	fuzzy planar cell polarity protein	ATXN1
		DNAJC11	DnaJ heat shock protein family (Hsp40) member C11	STK36
		CACNA2D2	calcium voltage-gated channel auxiliary subunit alpha2delta 2	G3BP1
		MYCBP2	MYC binding protein 2	UBR5
		CSF3R	colony stimulating factor 3 receptor	TPPP
		FKBP1A	FKBP prolyl isomerase 1A	CERT1
		NR3C1	nuclear receptor subfamily 3 group C member 1	ANKRD29
		ATXN1	ataxin 1	RBPMS
		SELL	selectin L	TMEM132B
		TTN	titin	C6orf15
		SPP1	secreted phosphoprotein 1	MCC
		CREB5	cAMP responsive element binding protein 5	SP2
		LMNA	lamin A/C	RCAN2
		MC2R	melanocortin 2 receptor	ZFP64
		DRD1	dopamine receptor D1	RCAN3
		DRD5	dopamine receptor D5	SHBG
		DDB1	damage specific DNA binding protein 1	NES
		CUL4A	cullin 4A	TRIM77
		CRBN	cereblon	NFE2L2
		RBX1	ring-box 1	ZNF512B
		ARAF	A-Raf proto-oncogene, serine/threonine kinase	ALK
		CCR2	C-C motif chemokine receptor 2	CALCOCO2
		CST3	cystatin C	SH2D4B
		CAMK1G	calcium/calmodulin dependent protein kinase IG	CELF2
		CHN1	chimerin 1	CCDC47
		ZNF746	zinc finger protein 746	PTPN21
		PTGS2	prostaglandin-endoperoxide synthase 2	ELFN1
		FKRP	fukutin related protein	SGCD
		DYSF	dysferlin	SGCA
		SGCA	sarcoglycan alpha	SGCB
		CACNA1A	calcium voltage-gated channel subunit alpha1 A	PSD3
		RBP4	retinol binding protein 4	RNPEP
		RTN4	reticulon 4	SPG11
		PSD3	pleckstrin and Sec7 domain containing 3	SGCG
		COL4A1	collagen type IV alpha 1 chain	GRID2
		SGCD	sarcoglycan delta	GRID1
		SGCB	sarcoglycan beta	SIGMAR1
		LARGE1	LARGE xylosyl- and glucuronyltransferase 1	PTBP2
		SGCG	sarcoglycan gamma	SNPH
		CAPN3	calpain 3	SMCR8
		POMGNT1	protein O-linked mannose N-acetylglucosaminyltransferase 1 (beta 1,2-)	TRIM55
		HDAC4	histone deacetylase 4	C9orf72
		TBC1D1	TBC1 domain family member 1	JAKMIP1
		MORN2	MORN repeat containing 2	SRL
		CCNF	cyclin F	TBXT
		HS3ST3B1	heparan sulfate-glucosamine 3-sulfotransferase 3B1	VXN
		IFNG	interferon gamma	ZBTB40
		NMNAT2	nicotinamide nucleotide adenylyltransferase 2	MTHFSD
		SLC19A3	solute carrier family 19 member 3	SELENBP1
		ATP1A3	ATPase Na+/K+ transporting subunit alpha 3	DNAJB2
		ARAP2	ArfGAP with RhoGAP domain, ankyrin repeat and PH domain 2	KCTD20
		SS18L1	SS18L1 subunit of BAF chromatin remodeling complex	UBQLN4
		SNAP25	synaptosome associated protein 25	FKTN
		VGF	VGF nerve growth factor inducible	FKRP
		SQLE	squalene epoxidase	SPAG8
		SLC9A9	solute carrier family 9 member A9	GZMA
		CBS	cystathionine beta-synthase	OXR1
		CX3CR1	C-X3-C motif chemokine receptor 1	HNRNPAB
		ARHGEF2	Rho/Rac guanine nucleotide exchange factor 2	BAIAP3
		CNTN4	contactin 4	KLF6
		LRRC3	leucine rich repeat containing 3	ZGLP1
		NTF3	neurotrophin 3	CEBPZ
		SLC39A11	solute carrier family 39 member 11	TNP2
		NT5C1A	5'-nucleotidase, cytosolic IA	ATXN10
		NAIP	NLR family apoptosis inhibitory protein	TPT1
		SEMA3A	semaphorin 3A	ERRFI1
		IFRD1	interferon related developmental regulator 1	TSBP1
		NTRK3	neurotrophic receptor tyrosine kinase 3	TMEM41B
		CLEC10A	C-type lectin domain containing 10A	CPNE4
		PBDC1	polysaccharide biosynthesis domain containing 1	DIXDC1
		VIL1	villin 1	CALML3
		KCNQ5	potassium voltage-gated channel subfamily Q member 5	FERD3L
		DST	dystonin	PNN
		GHR	growth hormone receptor	TCL1B
		COMT	catechol-O-methyltransferase	LGALS2
		ANKRD29	ankyrin repeat domain 29	MCIDAS
		CA1	carbonic anhydrase 1	PEG10
		S100B	S100 calcium binding protein B	LONP1
		KCNQ1	potassium voltage-gated channel subfamily Q member 1	DENR
		COL19A1	collagen type XIX alpha 1 chain	BSN
		PNPT1	polyribonucleotide nucleotidyltransferase 1	SIL1
		S1PR2	sphingosine-1-phosphate receptor 2	AC010889.1
		ELFN1	extracellular leucine rich repeat and fibronectin type III domain containing 1	SOX5
		S1PR3	sphingosine-1-phosphate receptor 3	CALN1
		ZNF521	zinc finger protein 521	IQCF5
		KCNQ3	potassium voltage-gated channel subfamily Q member 3	IFRD1
		S1PR5	sphingosine-1-phosphate receptor 5	MAPK8IP3
		IMPDH2	inosine monophosphate dehydrogenase 2	FNDC5
		S1PR1	sphingosine-1-phosphate receptor 1	C5orf15
		RNASE2	ribonuclease A family member 2	TLN2
		ANPEP	alanyl aminopeptidase, membrane	KCTD12
		PTGER1	prostaglandin E receptor 1	NAIP
		IL6R	interleukin 6 receptor	SMIM2
		JAKMIP1	janus kinase and microtubule interacting protein 1	GGNBP2
		GRID2	glutamate ionotropic receptor delta type subunit 2	HEPACAM
		HTR2C	5-hydroxytryptamine receptor 2C	MYCBP2
		TLE3	TLE family member 3, transcriptional corepressor	ZBTB1
		PRKCG	protein kinase C gamma	NMD3
		KDM5C	lysine demethylase 5C	PPP1R3A
		S1PR4	sphingosine-1-phosphate receptor 4	TTBK1
		B4GALT6	beta-1,4-galactosyltransferase 6	ZMPSTE24
		KCNQ4	potassium voltage-gated channel subfamily Q member 4	DHX30
		IL1R1	interleukin 1 receptor type 1	SPAST
		IMPDH1	inosine monophosphate dehydrogenase 1	TSPAN9
		TECR	trans-2,3-enoyl-CoA reductase	ZNHIT3
		KCNQ2	potassium voltage-gated channel subfamily Q member 2	PPP1R2C
		DDX3Y	DEAD-box helicase 3 Y-linked	MAP6
		CRPPA	CDP-L-ribitol pyrophosphorylase A	GSE1
		DCC	DCC netrin 1 receptor	SNX7
		UNC5C	unc-5 netrin receptor C	MAP9
		NPR2	natriuretic peptide receptor 2	CDR2
		TENM4	teneurin transmembrane protein 4	CDR1
		NRP2	neuropilin 2	DTNA
		NTN1	netrin 1	EGR3
		RUNX3	RUNX family transcription factor 3	SS18L1
		SYNE1	spectrin repeat containing nuclear envelope protein 1	IFI44
		DES	desmin	PNMA8A
		EGR1	early growth response 1	GDF6
		RPS4Y1	ribosomal protein S4 Y-linked 1	C5orf30
		TRIM32	tripartite motif containing 32	DCLK1
		PTPRF	protein tyrosine phosphatase receptor type F	PM20D2
		CNOT2	CCR4-NOT transcription complex subunit 2	TG
		KDM4A	lysine demethylase 4A	EPRS1
		HTT	huntingtin	AC092069.1
		CHKB-CPT1B	CHKB-CPT1B readthrough (NMD candidate)	FUBP1
		CAV3	caveolin 3	ID2
		DAG1	dystroglycan 1	SPDYA
		TLN2	talin 2	PAEP
		MAML1	mastermind like transcriptional coactivator 1	CCSER1
		ITGA7	integrin subunit alpha 7	LRRN1
		DTNA	dystrobrevin alpha	SLC2A4RG
		TNFSF11	TNF superfamily member 11	SYNM
		CHKB	choline kinase beta	TENM4
		ZMPSTE24	zinc metallopeptidase STE24	FAF1
		NRXN3	neurexin 3	NKAP
		MPZ	myelin protein zero	AATK
		PCSK5	proprotein convertase subtilisin/kexin type 5	KCNT1
		CHCHD10	coiled-coil-helix-coiled-coil-helix domain containing 10	AKAP11
		TSNARE1	t-SNARE domain containing 1	PCLO
		BOD1L1	biorientation of chromosomes in cell division 1 like 1	EPG5
		GLB1	galactosidase beta 1	ANKRD2
		SCARB2	scavenger receptor class B member 2	CLIC1
		CCDC192	coiled-coil domain containing 192	UBXN6
		ANKS1B	ankyrin repeat and sterile alpha motif domain containing 1B	PRMT8
		NEFL	neurofilament light	TSC22D2
		DOK7	docking protein 7	TFEB
		KDM5D	lysine demethylase 5D	CACYBP
		HGS	hepatocyte growth factor-regulated tyrosine kinase substrate	SYP
		RYR1	ryanodine receptor 1	ZFY
		MYMK	myomaker, myoblast fusion factor	MSS51
		STAC3	SH3 and cysteine rich domain 3	IGFN1
		MGAT2	mannosyl (alpha-1,6-)-glycoprotein beta-1,2-N-acetylglucosaminyltransferase	MTSS1
		PGAP3	post-GPI attachment to proteins 3	VSNL1
		SPTBN4	spectrin beta, non-erythrocytic 4	PACS2
		AIRE	autoimmune regulator	NME9
		PLAA	phospholipase A2 activating protein	HNRNPH3
		CLN6	CLN6 transmembrane ER protein	SYNC
		PTBP2	polypyrimidine tract binding protein 2	DNASE1L3
		CTH	cystathionine gamma-lyase	AC005261.2
		ASPA	aspartoacylase	IGHMBP2
		USP14	ubiquitin specific peptidase 14	TMPRSS2
		PLOD1	procollagen-lysine,2-oxoglutarate 5-dioxygenase 1	LINC01291
		TOP2B	DNA topoisomerase II beta	AIF1
		ATP2B1	ATPase plasma membrane Ca2+ transporting 1	TRAK2
		TIA1	TIA1 cytotoxic granule associated RNA binding protein	KIAA0513
		CD4	CD4 molecule	PURA
		TRIM77	tripartite motif containing 77	LIMA1
		CSNK1G3	casein kinase 1 gamma 3	TCEAL7
		AAK1	AP2 associated kinase 1	MNT
		NRG1	neuregulin 1	PRKY
		ELP3	elongator acetyltransferase complex subunit 3	CAMK2N2
		CSF1R	colony stimulating factor 1 receptor	PGGT1B
		PRPH	peripherin	DISC1
		SMIM2	small integral membrane protein 2	GABRD
		IL17A	interleukin 17A	MAP4K3
		PLA1A	phospholipase A1 member A	MARCHF5
		KIRREL3	kirre like nephrin family adhesion molecule 3	GDF10
		XIST	X inactive specific transcript	GDF11
		GJD2	gap junction protein delta 2	MOG
		TREM2	triggering receptor expressed on myeloid cells 2	ERCC6L2
		NEFM	neurofilament medium	SUSD2
		TLE4	TLE family member 4, transcriptional corepressor	SUSD1
		TNF	tumor necrosis factor	STAC3
		SRSF1	serine and arginine rich splicing factor 1	PNMA2
		OR52K1	olfactory receptor family 52 subfamily K member 1	C19orf12
		ASB1	ankyrin repeat and SOCS box containing 1	KBTBD3
		KDR	kinase insert domain receptor	GARS1
		SQSTM1	sequestosome 1	TTC9
		LEP	leptin	NBR1
		FERD3L	Fer3 like bHLH transcription factor	TARDBP
		SEMA6A	semaphorin 6A	IL17D
		MSC	musculin	NEUROG1
		PTPRC	protein tyrosine phosphatase receptor type C	NEUROG2
		KCNG2	potassium voltage-gated channel modifier subfamily G member 2	IL17B
		RBMS1	RNA binding motif single stranded interacting protein 1	WASHC5
		XBP1	X-box binding protein 1	DBR1
		GDNF	glial cell derived neurotrophic factor	CD83
		OXR1	oxidation resistance 1	NRL
		SIRT1	sirtuin 1	OGDHL
		GFAP	glial fibrillary acidic protein	AC117457.1
		SEC16B	SEC16 homolog B, endoplasmic reticulum export factor	DUX4
		ERCC8	ERCC excision repair 8, CSA ubiquitin ligase complex subunit	IFI44L
		CASP9	caspase 9	MPZ
		P2RX7	purinergic receptor P2X 7	SACS
		ARHGAP4	Rho GTPase activating protein 4	TGM7
		CALCR	calcitonin receptor	TGM6
		HNRNPH1	heterogeneous nuclear ribonucleoprotein H1	NANOS1
		MMP9	matrix metallopeptidase 9	AL109811.3
		FLT1	fms related tyrosine kinase 1	LMO4
		IL6	interleukin 6	MYH15
		RBMS3	RNA binding motif single stranded interacting protein 3	ANXA11
		APP	amyloid beta precursor protein	ACYP2
		DYRK2	dual specificity tyrosine phosphorylation regulated kinase 2	SHISA2
		SLC18A1	solute carrier family 18 member A1	CFAP410
		GPNMB	glycoprotein nmb	TMEM251
		USP9Y	ubiquitin specific peptidase 9 Y-linked	GEM
		SFPQ	splicing factor proline and glutamine rich	PDGFRL
		ITPR2	inositol 1,4,5-trisphosphate receptor type 2	PDIA4
		SRCIN1	SRC kinase signaling inhibitor 1	PREPL
		HMGB1	high mobility group box 1	PCP4
		FGF2	fibroblast growth factor 2	TMX2
		UTY	ubiquitously transcribed tetratricopeptide repeat containing, Y-linked	TMEM259
		G3BP1	G3BP stress granule assembly factor 1	PSPC1
		CCS	copper chaperone for superoxide dismutase	ILVBL
		TGFB1	transforming growth factor beta 1	DOK7
		CD68	CD68 molecule	PPIF
		ATF6	activating transcription factor 6	SCG5
		PRKY	protein kinase Y-linked (pseudogene)	CMPK2
		ADM	adrenomedullin	MATR3
		SYP	synaptophysin	WDFY3
		DERL1	derlin 1	TSNARE1
		F11	coagulation factor XI	WDFY2
		VHL	von Hippel-Lindau tumor suppressor	XPR1
		EIF1AY	eukaryotic translation initiation factor 1A Y-linked	PMEL
		TLR4	toll like receptor 4	PXK
		PRMT1	protein arginine methyltransferase 1	H6PD
		TFEB	transcription factor EB	HTRA2
		CD55	CD55 molecule (Cromer blood group)	BHLHE22
		HSF1	heat shock transcription factor 1	NDRG2
		RNF5	ring finger protein 5	DDX60
		NOS2	nitric oxide synthase 2	ZFP36L2
		CX3CL1	C-X3-C motif chemokine ligand 1	DPP6
		ANXA5	annexin A5	PODXL
		UGCG	UDP-glucose ceramide glucosyltransferase	CAMTA1
		STAT3	signal transducer and activator of transcription 3	MSC
		IL1B	interleukin 1 beta	CCDC140
		FMR1	fragile X mental retardation 1	LONRF2
		ATP4A	ATPase H+/K+ transporting subunit alpha	PRPH
		CAPRIN1	cell cycle associated protein 1	BPTF
		CNR2	cannabinoid receptor 2	KLHDC10
		NGLY1	N-glycanase 1	C1orf61
		TNFRSF21	TNF receptor superfamily member 21	IVNS1ABP
		MTOR	mechanistic target of rapamycin kinase	PNPT1
		RDH14	retinol dehydrogenase 14	NONO
		VDAC1	voltage dependent anion channel 1	TLX1NB
		CHGB	chromogranin B	HOOK3
		NES	nestin	PHOX2B
		FZD5	frizzled class receptor 5	GGN
		MVP	major vault protein	VIL1
		TICAM1	toll like receptor adaptor molecule 1	TMEM237
		PARK7	Parkinsonism associated deglycase	CAPRIN1
		POLDIP3	DNA polymerase delta interacting protein 3	FEV
		CALR	calreticulin	DLG5
		GAPDH	glyceraldehyde-3-phosphate dehydrogenase	CAPRIN2
		TES	testin LIM domain protein	DNAJC10
		GRM5	glutamate metabotropic receptor 5	CUEDC2
		SMAD1	SMAD family member 1	NPY6R
		IGF1	insulin like growth factor 1	MEGF10
		DEF6	DEF6 guanine nucleotide exchange factor	HSPB6
		PTAFR	platelet activating factor receptor	ELAVL4
		ALDH1A2	aldehyde dehydrogenase 1 family member A2	TNFAIP2
		PON1	paraoxonase 1	HSPB3
		ATF4	activating transcription factor 4	RND3
		TOLLIP	toll interacting protein	AFF1
		HNRNPU	heterogeneous nuclear ribonucleoprotein U	CALB2
		IL10	interleukin 10	DTWD2
		PLA2G4A	phospholipase A2 group IVA	TCHP
		ATP13A2	ATPase cation transporting 13A2	RBM3
		ADAMTS4	ADAM metallopeptidase with thrombospondin type 1 motif 4	NETO1
		HGF	hepatocyte growth factor	H2BC21
		CXCL8	C-X-C motif chemokine ligand 8	SCYL1
		ZFY	zinc finger protein Y-linked	MAPK1IP1L
		SLC1A2	solute carrier family 1 member 2	RUBCN
		CEBPZ	CCAAT enhancer binding protein zeta	RHBDF2
		TRIP4	thyroid hormone receptor interactor 4	RBM19
		AQP4	aquaporin 4	DDX54
		RARB	retinoic acid receptor beta	H2BC12
		HFE	homeostatic iron regulator	MYH1
		GPX3	glutathione peroxidase 3	TMEM215
		CLEC4C	C-type lectin domain family 4 member C	CCDC192
		CTNNB1	catenin beta 1	CHI3L2
		GABRA1	gamma-aminobutyric acid type A receptor alpha1 subunit	IFNK
		RARA	retinoic acid receptor alpha	RBMS1
		SLC2A4	solute carrier family 2 member 4	CFAP54
		UCP2	uncoupling protein 2	INA
		EIF4H	eukaryotic translation initiation factor 4H	CAMK1G
		SRSF2	serine and arginine rich splicing factor 2	CREB5
		P4HB	prolyl 4-hydroxylase subunit beta	RBMS3
		PPARGC1A	PPARG coactivator 1 alpha	DTHD1
		APOE	apolipoprotein E	CLN8
		ADORA3	adenosine A3 receptor	CLN6
		GABRA5	gamma-aminobutyric acid type A receptor alpha5 subunit	DDN
		GABRG3	gamma-aminobutyric acid type A receptor gamma3 subunit	FAM168B
		RARG	retinoic acid receptor gamma	RALY
		ADORA2B	adenosine A2b receptor	ATXN8OS
		ADORA1	adenosine A1 receptor	PDLIM4
		GABRG1	gamma-aminobutyric acid type A receptor gamma1 subunit	CHURC1
		GABRA2	gamma-aminobutyric acid type A receptor alpha2 subunit	NIPSNAP3A
		ADORA2A	adenosine A2a receptor	TSPEAR
		HRH2	histamine receptor H2	TTC16
		GABRG2	gamma-aminobutyric acid type A receptor gamma2 subunit	ADGRD1
		GABRA3	gamma-aminobutyric acid type A receptor alpha3 subunit	XPNPEP1
		NONO	non-POU domain containing octamer binding	PPP2R2C
		DNMT3A	DNA methyltransferase 3 alpha	PPP2R2B
		HSPA5	heat shock protein family A (Hsp70) member 5	ADGRD2
		ACHE	acetylcholinesterase (Cartwright blood group)	RBM45
		ATXN8OS	ATXN8 opposite strand lncRNA	RBM43
		LY6E	lymphocyte antigen 6 family member E
		NTRK2	neurotrophic receptor tyrosine kinase 2
		TNFRSF1A	TNF receptor superfamily member 1A
		TMEM106B	transmembrane protein 106B
		BDNF	brain derived neurotrophic factor
		NPY	neuropeptide Y
		LIPG	lipase G, endothelial type
		IL2	interleukin 2
		MT-ND2	mitochondrially encoded NADH:ubiquinone oxidoreductase core subunit 2
		LGALS1	galectin 1
		CHI3L1	chitinase 3 like 1
		NUP42	nucleoporin 42
		TRPV1	transient receptor potential cation channel subfamily V member 1
		ZNF512B	zinc finger protein 512B
		MT-ND4	mitochondrially encoded NADH:ubiquinone oxidoreductase core subunit 4
		PPIA	peptidylprolyl isomerase A
		NAMPT	nicotinamide phosphoribosyltransferase
		JAK2	Janus kinase 2
		IFT74	intraflagellar transport 74
		ADA	adenosine deaminase
		ZDHHC2	zinc finger DHHC-type containing 2
		ABCG2	ATP binding cassette subfamily G member 2 (Junior blood group)
		THEM4	thioesterase superfamily member 4
		PRKN	parkin RBR E3 ubiquitin protein ligase
		CHIT1	chitinase 1
		RALY	RALY heterogeneous nuclear ribonucleoprotein
		TIMP1	TIMP metallopeptidase inhibitor 1
		PPARA	peroxisome proliferator activated receptor alpha
		ENPEP	glutamyl aminopeptidase
		VPS4B	vacuolar protein sorting 4 homolog B
		RMDN3	regulator of microtubule dynamics 3
		STX1A	syntaxin 1A
		CDK9	cyclin dependent kinase 9
		RAD23B	RAD23 homolog B, nucleotide excision repair protein
		IGFBP3	insulin like growth factor binding protein 3
		RNPEP	arginyl aminopeptidase
		CUEDC2	CUE domain containing 2
		PARP1	poly(ADP-ribose) polymerase 1
		XPNPEP1	X-prolyl aminopeptidase 1
		NINL	ninein like
		NFE2L2	nuclear factor, erythroid 2 like 2
		CLIP1	CAP-Gly domain containing linker protein 1
		SLC12A5	solute carrier family 12 member 5
		APLN	apelin
		HCRT	hypocretin neuropeptide precursor
		PTPN4	protein tyrosine phosphatase non-receptor type 4
		INS	insulin
		BECN1	beclin 1
		TNNT1	troponin T1, slow skeletal type
		NCAM1	neural cell adhesion molecule 1
		LXN	latexin
		COMMD1	copper metabolism domain containing 1
		HIF1A	hypoxia inducible factor 1 subunit alpha
		AKT1	AKT serine/threonine kinase 1
		PTEN	phosphatase and tensin homolog
		SIRT3	sirtuin 3
		TTR	transthyretin
		IL4	interleukin 4
		IL5	interleukin 5
		PRMT8	protein arginine methyltransferase 8
		HDAC6	histone deacetylase 6
		ARG1	arginase 1
		SPAG8	sperm associated antigen 8
		CHCHD2	coiled-coil-helix-coiled-coil-helix domain containing 2
		DNM2	dynamin 2
		EWSR1	EWS RNA binding protein 1
		IL15	interleukin 15
		TTBK1	tau tubulin kinase 1
		NIPA1	NIPA magnesium transporter 1
		PINK1	PTEN induced kinase 1
		CD59	CD59 molecule (CD59 blood group)
		CYBB	cytochrome b-245 beta chain
		IL33	interleukin 33
		CASP1	caspase 1
		CCL3	C-C motif chemokine ligand 3
		P2RY12	purinergic receptor P2Y12
		MUSK	muscle associated receptor tyrosine kinase
		UBQLN1	ubiquilin 1
		LIF	LIF interleukin 6 family cytokine
		RET	ret proto-oncogene
		HSPB1	heat shock protein family B (small) member 1
		FGF1	fibroblast growth factor 1
		CLU	clusterin
		CD34	CD34 molecule
		AGRN	agrin
		RNF19A	ring finger protein 19A, RBR E3 ubiquitin protein ligase
		LINC01291	long intergenic non-protein coding RNA 1291
		MTDH	metadherin
		SLC8A3	solute carrier family 8 member A3
		ARHGEF28	Rho guanine nucleotide exchange factor 28
		PABPC1	poly(A) binding protein cytoplasmic 1
		MTHFSD	methenyltetrahydrofolate synthetase domain containing
		CALB1	calbindin 1
		PRL	prolactin
		NGF	nerve growth factor
		ELAVL1	ELAV like RNA binding protein 1
		MT3	metallothionein 3
		S100A6	S100 calcium binding protein A6
		TGM6	transglutaminase 6
		IGF2	insulin like growth factor 2
		XIAP	X-linked inhibitor of apoptosis
		TGFB2	transforming growth factor beta 2
		ITGB3	integrin subunit beta 3
		ERCC6L2	ERCC excision repair 6 like 2
		NLRP3	NLR family pyrin domain containing 3
		EPO	erythropoietin
		TF	transferrin
		PDIA3	protein disulfide isomerase family A member 3
		STAU1	staufen double-stranded RNA binding protein 1
		EIF4B	eukaryotic translation initiation factor 4B
		ANXA6	annexin A6
		TRH	thyrotropin releasing hormone
		AFF1	AF4/FMR2 family member 1
		RNASE3	ribonuclease A family member 3
		PCBD1	pterin-4 alpha-carbinolamine dehydratase 1
		GLE1	GLE1 RNA export mediator
		AIFM1	apoptosis inducing factor mitochondria associated 1
		CTSB	cathepsin B
		EMD	emerin
		CASP3	caspase 3
		NOP56	NOP56 ribonucleoprotein
		FXN	frataxin
		TIAM1	T cell lymphoma invasion and metastasis 1
		VSNL1	visinin like 1
		EPHA3	EPH receptor A3
		CALCA	calcitonin related polypeptide alpha
		GJA1	gap junction protein alpha 1
		DDX3X	DEAD-box helicase 3 X-linked
		HNRNPA3	heterogeneous nuclear ribonucleoprotein A3
		PAWR	pro-apoptotic WT1 regulator
		SLC1A3	solute carrier family 1 member 3
		VWF	von Willebrand factor
		BPTF	bromodomain PHD finger transcription factor
		PSMA7	proteasome subunit alpha 7
		IFNB1	interferon beta 1
		KIR3DL2	killer cell immunoglobulin like receptor, three Ig domains and long cytoplasmic tail 2
		HLA-F	major histocompatibility complex, class I, F
		CFD	complement factor D
		CTSD	cathepsin D
		CDKN1A	cyclin dependent kinase inhibitor 1A
		GRN	granulin precursor
		RAN	RAN, member RAS oncogene family
		GRM1	glutamate metabotropic receptor 1
		HEPACAM	hepatic and glial cell adhesion molecule
		AFAP1	actin filament associated protein 1
		PAEP	progestagen associated endometrial protein
		HSPB8	heat shock protein family B (small) member 8
		HMBS	hydroxymethylbilane synthase
		LOX	lysyl oxidase
		GAD1	glutamate decarboxylase 1
		NCL	nucleolin
		CP	ceruloplasmin
		SPAST	spastin
		FZD2	frizzled class receptor 2
		AGTPBP1	ATP/GTP binding protein 1
		ICAM1	intercellular adhesion molecule 1
		IL18	interleukin 18
		CHAT	choline O-acetyltransferase
		CCN2	cellular communication network factor 2
		SUMO1	small ubiquitin like modifier 1
		RTN4R	reticulon 4 receptor
		NTF4	neurotrophin 4
		C19orf12	chromosome 19 open reading frame 12
		ATF3	activating transcription factor 3
		UPF1	UPF1 RNA helicase and ATPase
		FST	follistatin
		LRG1	leucine rich alpha-2-glycoprotein 1
		AATK	apoptosis associated tyrosine kinase
		DAO	D-amino acid oxidase
		SLCO6A1	solute carrier organic anion transporter family member 6A1
		IGFBP2	insulin like growth factor binding protein 2
		HNRNPA2B1	heterogeneous nuclear ribonucleoprotein A2/B1
		TMX2	thioredoxin related transmembrane protein 2
		MTHFR	methylenetetrahydrofolate reductase
		TMEM259	transmembrane protein 259
		SH2B3	SH2B adaptor protein 3
		PLAU	plasminogen activator, urokinase
		NBN	nibrin
		IL13	interleukin 13
		PRDX3	peroxiredoxin 3
		AK7	adenylate kinase 7
		SNCA	synuclein alpha
		EIF2S1	eukaryotic translation initiation factor 2 subunit alpha
		APEX1	apurinic/apyrimidinic endodeoxyribonuclease 1
		CFP	complement factor properdin
		MAP2	microtubule associated protein 2
		CHRNA1	cholinergic receptor nicotinic alpha 1 subunit
		BSG	basigin (Ok blood group)
		NFIL3	nuclear factor, interleukin 3 regulated
		BTBD10	BTB domain containing 10
		DCLK1	doublecortin like kinase 1
		TLX1NB	TLX1 neighbor
		MEFV	MEFV innate immuity regulator, pyrin
		ALAD	aminolevulinate dehydratase
		GSS	glutathione synthetase
		RAB5A	RAB5A, member RAS oncogene family
		ALYREF	Aly/REF export factor
		EPHB2	EPH receptor B2
		MSTN	myostatin
		DNASE1L3	deoxyribonuclease 1 like 3
		COQ2	coenzyme Q2, polyprenyltransferase
		GSTO1	glutathione S-transferase omega 1
		MEF2C	myocyte enhancer factor 2C
		HECW1	HECT, C2 and WW domain containing E3 ubiquitin protein ligase 1
		SELE	selectin E
		KL	klotho
		CYCS	cytochrome c, somatic
		H2AX	H2A.X variant histone
		HSP90AB1	heat shock protein 90 alpha family class B member 1
		IRF3	interferon regulatory factor 3
		GH1	growth hormone 1
		ATM	ATM serine/threonine kinase
		MNT	MAX network transcriptional repressor
		MYOG	myogenin
		MAP4K4	mitogen-activated protein kinase kinase kinase kinase 4
		MAPK3	mitogen-activated protein kinase 3
		UBC	ubiquitin C
		GLUL	glutamate-ammonia ligase
		MMP2	matrix metallopeptidase 2
		YWHAZ	tyrosine 3-monooxygenase/tryptophan 5-monooxygenase activation protein zeta
		CAT	catalase
		XRCC1	X-ray repair cross complementing 1
		RRM1	ribonucleotide reductase catalytic subunit M1
		HK1	hexokinase 1
		PCNA	proliferating cell nuclear antigen
		RNPC3	RNA binding region (RNP1, RRM) containing 3
		SIL1	SIL1 nucleotide exchange factor
		CHGA	chromogranin A
		SLC52A3	solute carrier family 52 member 3
		XPO1	exportin 1
		PSEN1	presenilin 1
		CHI3L2	chitinase 3 like 2
		GEM	GTP binding protein overexpressed in skeletal muscle
		IK	IK cytokine
		SNCG	synuclein gamma
		NR0B1	nuclear receptor subfamily 0 group B member 1
		ELAVL4	ELAV like RNA binding protein 4
		TRPV4	transient receptor potential cation channel subfamily V member 4
		UBR2	ubiquitin protein ligase E3 component n-recognin 2
		BMP4	bone morphogenetic protein 4
		CRYM	crystallin mu
		FGFBP1	fibroblast growth factor binding protein 1
		SREBF1	sterol regulatory element binding transcription factor 1
		SYNM	synemin
		EFNA5	ephrin A5
		MAP3K5	mitogen-activated protein kinase kinase kinase 5
		EFCAB7	EF-hand calcium binding domain 7
		ALG1	ALG1 chitobiosyldiphosphodolichol beta-mannosyltransferase
		CXCR4	C-X-C motif chemokine receptor 4
		MYH8	myosin heavy chain 8
		SOAT2	sterol O-acyltransferase 2
		WDFY3	WD repeat and FYVE domain containing 3
		MEF2D	myocyte enhancer factor 2D
		HADHA	hydroxyacyl-CoA dehydrogenase trifunctional multienzyme complex subunit alpha
		TLR2	toll like receptor 2
		SIAH1	siah E3 ubiquitin protein ligase 1
		UCP3	uncoupling protein 3
		PADI4	peptidyl arginine deiminase 4
		EGLN3	egl-9 family hypoxia inducible factor 3
		SIRT6	sirtuin 6
		CD44	CD44 molecule (Indian blood group)
		FBXO32	F-box protein 32
		KEAP1	kelch like ECH associated protein 1
		CD40	CD40 molecule
		SIRPA	signal regulatory protein alpha
		RRM2	ribonucleotide reductase regulatory subunit M2
		KRT1	keratin 1
		FASLG	Fas ligand
		AOPEP	aminopeptidase O (putative)
		HNRNPK	heterogeneous nuclear ribonucleoprotein K
		ELN	elastin
		RNASE4	ribonuclease A family member 4
		NGFR	nerve growth factor receptor
		TP53	tumor protein p53
		NTM	neurotrimin
		DPYSL2	dihydropyrimidinase like 2
		UBR5	ubiquitin protein ligase E3 component n-recognin 5
		IFIT1	interferon induced protein with tetratricopeptide repeats 1
		AIF1	allograft inflammatory factor 1
		CYP27A1	cytochrome P450 family 27 subfamily A member 1
		TIMP3	TIMP metallopeptidase inhibitor 3
		SNX10	sorting nexin 10
		S100A11	S100 calcium binding protein A11
		NPAT	nuclear protein, coactivator of histone transcription
		TRIT1	tRNA isopentenyltransferase 1
		CYP1A1	cytochrome P450 family 1 subfamily A member 1
		CXCL10	C-X-C motif chemokine ligand 10
		CXCL1	C-X-C motif chemokine ligand 1
		IGFBP4	insulin like growth factor binding protein 4
		MMRN1	multimerin 1
		VIM	vimentin
		TRPM2	transient receptor potential cation channel subfamily M member 2
		PICK1	protein interacting with PRKCA 1
		TACR1	tachykinin receptor 1
		JUN	Jun proto-oncogene, AP-1 transcription factor subunit
		KIF5B	kinesin family member 5B
		PPIF	peptidylprolyl isomerase F
		HIPK2	homeodomain interacting protein kinase 2
		SLC30A3	solute carrier family 30 member 3
		NRP1	neuropilin 1
		HPGDS	hematopoietic prostaglandin D synthase
		CUL2	cullin 2
		RBM6	RNA binding motif protein 6
		P3H3	prolyl 3-hydroxylase 3
		SCT	secretin
		ACE	angiotensin I converting enzyme
		MC4R	melanocortin 4 receptor
		CACYBP	calcyclin binding protein
		HTR1A	5-hydroxytryptamine receptor 1A
		VIP	vasoactive intestinal peptide
		PRDX5	peroxiredoxin 5
		SLC11A2	solute carrier family 11 member 2
		CSF1	colony stimulating factor 1
		FKBP4	FKBP prolyl isomerase 4
		VRK1	VRK serine/threonine kinase 1
		CACNA1H	calcium voltage-gated channel subunit alpha1 H
		SPDYA	speedy/RINGO cell cycle regulator family member A
		PYCARD	PYD and CARD domain containing
		A2M	alpha-2-macroglobulin
		CEBPD	CCAAT enhancer binding protein delta
		VAPA	VAMP associated protein A
		PLCD1	phospholipase C delta 1
		GARS1	glycyl-tRNA synthetase 1
		CEBPB	CCAAT enhancer binding protein beta
		STIM1	stromal interaction molecule 1
		ITIH4	inter-alpha-trypsin inhibitor heavy chain 4
		RAB11A	RAB11A, member RAS oncogene family
		KITLG	KIT ligand
		FZD1	frizzled class receptor 1
		BTG3	BTG anti-proliferation factor 3
		MYBPH	myosin binding protein H
		MYH2	myosin heavy chain 2
		MYH1	myosin heavy chain 1
		PTGES	prostaglandin E synthase
		CSE1L	chromosome segregation 1 like
		E2F1	E2F transcription factor 1
		TGM2	transglutaminase 2
		SLC30A6	solute carrier family 30 member 6
		TNPO1	transportin 1
		GADD45A	growth arrest and DNA damage inducible alpha
		ROCK2	Rho associated coiled-coil containing protein kinase 2
		TBCB	tubulin folding cofactor B
		MGLL	monoglyceride lipase
		CCK	cholecystokinin
		STMN2	stathmin 2
		CDC42EP3	CDC42 effector protein 3
		MFN2	mitofusin 2
		HNMT	histamine N-methyltransferase
		SORL1	sortilin related receptor 1
		CCNC	cyclin C
		RGN	regucalcin
		FOXP3	forkhead box P3
		EGFR	epidermal growth factor receptor
		TP63	tumor protein p63
		IGFBP1	insulin like growth factor binding protein 1
		ITGB2	integrin subunit beta 2
		TJP1	tight junction protein 1
		IL18BP	interleukin 18 binding protein
		TTBK2	tau tubulin kinase 2
		KRT10	keratin 10
		UPF3B	UPF3B regulator of nonsense mediated mRNA decay
		TDP2	tyrosyl-DNA phosphodiesterase 2
		MAP2K5	mitogen-activated protein kinase kinase 5
		CYP2D6	cytochrome P450 family 2 subfamily D member 6
		AOX1	aldehyde oxidase 1
		EDN1	endothelin 1
		GAP43	growth associated protein 43
		PHB	prohibitin
		TRPM7	transient receptor potential cation channel subfamily M member 7
		TAC1	tachykinin precursor 1
		IGFALS	insulin like growth factor binding protein acid labile subunit
		ADGRD1	adhesion G protein-coupled receptor D1
		INPP5K	inositol polyphosphate-5-phosphatase K
		CRP	C-reactive protein
		MEF2A	myocyte enhancer factor 2A
		P2RX4	purinergic receptor P2X 4
		HTR2B	5-hydroxytryptamine receptor 2B
		SERPINF1	serpin family F member 1
		IKBKB	inhibitor of nuclear factor kappa B kinase subunit beta
		INSR	insulin receptor
		CD2	CD2 molecule
		FOLH1	folate hydrolase 1
		MYOD1	myogenic differentiation 1
		MCIDAS	multiciliate differentiation and DNA synthesis associated cell cycle protein
		PRNP	prion protein
		GRIK1	glutamate ionotropic receptor kainate type subunit 1
		RIPK1	receptor interacting serine/threonine kinase 1
		GPR180	G protein-coupled receptor 180
		SCD	stearoyl-CoA desaturase
		CALB2	calbindin 2
		CALD1	caldesmon 1
		FN1	fibronectin 1
		SIRT2	sirtuin 2
		STX1B	syntaxin 1B
		MAPK9	mitogen-activated protein kinase 9
		SLC17A5	solute carrier family 17 member 5
		MYH7	myosin heavy chain 7
		BCHE	butyrylcholinesterase
		MRAS	muscle RAS oncogene homolog
		GLT8D1	glycosyltransferase 8 domain containing 1
		CLIC1	chloride intracellular channel 1
		AGER	advanced glycosylation end-product specific receptor
		CCNDBP1	cyclin D1 binding protein 1
		TNFRSF10B	TNF receptor superfamily member 10b
		AMBRA1	autophagy and beclin 1 regulator 1
		SRCAP	Snf2 related CREBBP activator protein
		DBN1	drebrin 1
		MAF	MAF bZIP transcription factor
		CSTB	cystatin B
		DDX58	DExD/H-box helicase 58
		SRR	serine racemase
		CCL11	C-C motif chemokine ligand 11
		SLC7A11	solute carrier family 7 member 11
		CCR3	C-C motif chemokine receptor 3
		XPR1	xenotropic and polytropic retrovirus receptor 1
		STMN1	stathmin 1
		CYP1A2	cytochrome P450 family 1 subfamily A member 2
		LILRA2	leukocyte immunoglobulin like receptor A2
		SRL	sarcalumenin
		GDF6	growth differentiation factor 6
		PIN1	peptidylprolyl cis/trans isomerase, NIMA-interacting 1
		SERPINA1	serpin family A member 1
		ENO2	enolase 2
		CAST	calpastatin
		PTGS1	prostaglandin-endoperoxide synthase 1
		CFB	complement factor B
		BLVRB	biliverdin reductase B
		CR1	complement C3b/C4b receptor 1 (Knops blood group)
		L3MBTL1	L3MBTL histone methyl-lysine binding protein 1
		FABP4	fatty acid binding protein 4
		ALB	albumin
		ADAR	adenosine deaminase RNA specific
		AC010889.1	novel transcript
		CD40LG	CD40 ligand
		NDRG2	NDRG family member 2
		SLC6A1	solute carrier family 6 member 1
		FLOT1	flotillin 1
		PABPN1	poly(A) binding protein nuclear 1
		SLC9A1	solute carrier family 9 member A1
		XRCC5	X-ray repair cross complementing 5
		RAB29	RAB29, member RAS oncogene family
		SETD2	SET domain containing 2, histone lysine methyltransferase
		MIF	macrophage migration inhibitory factor
		HSPA8	heat shock protein family A (Hsp70) member 8
		SMAD2	SMAD family member 2
		CLDN5	claudin 5
		CALCB	calcitonin related polypeptide beta
		ERLIN1	ER lipid raft associated 1
		JAK3	Janus kinase 3
		BSCL2	BSCL2 lipid droplet biogenesis associated, seipin
		ALDOC	aldolase, fructose-bisphosphate C
		UCP1	uncoupling protein 1
		CRH	corticotropin releasing hormone
		GHRH	growth hormone releasing hormone
		NMD3	NMD3 ribosome export adaptor
		NFKBIA	NFKB inhibitor alpha
		HS6ST2	heparan sulfate 6-O-sulfotransferase 2
		OPCML	opioid binding protein/cell adhesion molecule like
		ANKRD1	ankyrin repeat domain 1
		IL7	interleukin 7
		CHURC1	churchill domain containing 1
		MUC1	mucin 1, cell surface associated
		ANKRD2	ankyrin repeat domain 2
		CTSS	cathepsin S
		MYH15	myosin heavy chain 15
		ENG	endoglin
		PHGDH	phosphoglycerate dehydrogenase
		MT-RNR2	mitochondrially encoded 16S rRNA
		MAD2L1BP	MAD2L1 binding protein
		MAP1B	microtubule associated protein 1B
		ABCB1	ATP binding cassette subfamily B member 1
		PGR	progesterone receptor
		PRAP1	proline rich acidic protein 1
		SPTA1	spectrin alpha, erythrocytic 1
		XDH	xanthine dehydrogenase
		DPYSL4	dihydropyrimidinase like 4
		MMUT	methylmalonyl-CoA mutase
		HNRNPH2	heterogeneous nuclear ribonucleoprotein H2
		MDH1	malate dehydrogenase 1
		IFI44	interferon induced protein 44
		CYP19A1	cytochrome P450 family 19 subfamily A member 1
		LILRB1	leukocyte immunoglobulin like receptor B1
		CASP6	caspase 6
		TXN	thioredoxin
		ABCC8	ATP binding cassette subfamily C member 8
		SLC17A6	solute carrier family 17 member 6
		HPS1	HPS1 biogenesis of lysosomal organelles complex 3 subunit 1
		DNMT1	DNA methyltransferase 1
		PKN1	protein kinase N1
		IGF2R	insulin like growth factor 2 receptor
		BAG3	BCL2 associated athanogene 3
		SELENBP1	selenium binding protein 1
		CHRNA4	cholinergic receptor nicotinic alpha 4 subunit
		RAG2	recombination activating 2
		CTNND2	catenin delta 2
		ITGA9	integrin subunit alpha 9
		APOA1	apolipoprotein A1
		TBXT	T-box transcription factor T
		HMOX1	heme oxygenase 1
		MB	myoglobin
		SOD2	superoxide dismutase 2
		C3	complement C3
		HLA-DRB5	major histocompatibility complex, class II, DR beta 5
		SERPINA3	serpin family A member 3
		FZD4	frizzled class receptor 4
		PTH	parathyroid hormone
		SYT1	synaptotagmin 1
		BICD2	BICD cargo adaptor 2
		GLP1R	glucagon like peptide 1 receptor
		S100A12	S100 calcium binding protein A12
		LRRK2	leucine rich repeat kinase 2
		RGS18	regulator of G protein signaling 18
		TMSB4Y	thymosin beta 4 Y-linked
		SAFB	scaffold attachment factor B
		GNE	glucosamine (UDP-N-acetyl)-2-epimerase/N-acetylmannosamine kinase
		FMO1	flavin containing dimethylaniline monoxygenase 1
		ARHGAP36	Rho GTPase activating protein 36
		KCNJ10	potassium inwardly rectifying channel subfamily J member 10
		GDF11	growth differentiation factor 11
		RANGAP1	Ran GTPase activating protein 1
		IL1A	interleukin 1 alpha
		SKIL	SKI like proto-oncogene
		GCLM	glutamate-cysteine ligase modifier subunit
		TSC1	TSC complex subunit 1
		RHBDF2	rhomboid 5 homolog 2
		PLD3	phospholipase D family member 3
		OLFM4	olfactomedin 4
		ATN1	atrophin 1
		DENR	density regulated re-initiation and release factor
		ADCYAP1	adenylate cyclase activating polypeptide 1
		IL37	interleukin 37
		SLC18A2	solute carrier family 18 member A2
		PMAIP1	phorbol-12-myristate-13-acetate-induced protein 1
		OMD	osteomodulin
		HBEGF	heparin binding EGF like growth factor
		CXCL2	C-X-C motif chemokine ligand 2
		ABCD1	ATP binding cassette subfamily D member 1
		MAP6	microtubule associated protein 6
		CASP4	caspase 4
		NR1H2	nuclear receptor subfamily 1 group H member 2
		UXT	ubiquitously expressed prefoldin like chaperone
		LTF	lactotransferrin
		TPSG1	tryptase gamma 1
		SLC1A1	solute carrier family 1 member 1
		VDR	vitamin D receptor
		SMCR8	SMCR8-C9orf72 complex subunit
		DAXX	death domain associated protein
		CAMK2N2	calcium/calmodulin dependent protein kinase II inhibitor 2
		GART	phosphoribosylglycinamide formyltransferase, phosphoribosylglycinamide synthetase, phosphoribosylaminoimidazole synthetase
		ANGPT1	angiopoietin 1
		PRDX6	peroxiredoxin 6
		OSBPL3	oxysterol binding protein like 3
		CASP8	caspase 8
		MAG	myelin associated glycoprotein
		METTL21A	methyltransferase like 21A
		MASP1	mannan binding lectin serine peptidase 1
		RAPGEF2	Rap guanine nucleotide exchange factor 2
		IQCF5	IQ motif containing F5
		TMPRSS2	transmembrane serine protease 2
		PFKP	phosphofructokinase, platelet
		LIG4	DNA ligase 4
		XRCC4	X-ray repair cross complementing 4
		ADAM17	ADAM metallopeptidase domain 17
		GC	GC vitamin D binding protein
		SLC31A1	solute carrier family 31 member 1
		TRAK2	trafficking kinesin protein 2
		KCNT1	potassium sodium-activated channel subfamily T member 1
		MGRN1	mahogunin ring finger 1
		STRADB	STE20 related adaptor beta
		GCLC	glutamate-cysteine ligase catalytic subunit
		PON2	paraoxonase 2
		RSAD2	radical S-adenosyl methionine domain containing 2
		HLA-DRA	major histocompatibility complex, class II, DR alpha
		STK39	serine/threonine kinase 39
		PSAP	prosaposin
		NEUROG1	neurogenin 1
		NGB	neuroglobin
		TIAL1	TIA1 cytotoxic granule associated RNA binding protein like 1
		GZMA	granzyme A
		SULT4A1	sulfotransferase family 4A member 1
		BAG1	BCL2 associated athanogene 1
		MET	MET proto-oncogene, receptor tyrosine kinase
		FLT3LG	fms related tyrosine kinase 3 ligand
		IP6K2	inositol hexakisphosphate kinase 2
		FGFR1	fibroblast growth factor receptor 1
		OCLN	occludin
		KCNIP1	potassium voltage-gated channel interacting protein 1
		FUT2	fucosyltransferase 2
		TRHR	thyrotropin releasing hormone receptor
		PAX3	paired box 3
		MDM2	MDM2 proto-oncogene
		YWHAQ	tyrosine 3-monooxygenase/tryptophan 5-monooxygenase activation protein theta
		GOT1	glutamic-oxaloacetic transaminase 1
		DNAJC6	DnaJ heat shock protein family (Hsp40) member C6
		TFG	trafficking from ER to golgi regulator
		YWHAE	tyrosine 3-monooxygenase/tryptophan 5-monooxygenase activation protein epsilon
		VIPR2	vasoactive intestinal peptide receptor 2
		TCF3	transcription factor 3
		PAX7	paired box 7
		CREBBP	CREB binding protein
		CA3	carbonic anhydrase 3
		HLA-DRB1	major histocompatibility complex, class II, DR beta 1
		INPP4B	inositol polyphosphate-4-phosphatase type II B
		NNMT	nicotinamide N-methyltransferase
		TFAM	transcription factor A, mitochondrial
		C5orf30	chromosome 5 open reading frame 30
		RFK	riboflavin kinase
		SOX5	SRY-box transcription factor 5
		HES1	hes family bHLH transcription factor 1
		H6PD	hexose-6-phosphate dehydrogenase/glucose 1-dehydrogenase
		CDKN2A	cyclin dependent kinase inhibitor 2A
		VEGFB	vascular endothelial growth factor B
		CMPK2	cytidine/uridine monophosphate kinase 2
		ABCG1	ATP binding cassette subfamily G member 1
		FOLH1B	folate hydrolase 1B
		ARID3A	AT-rich interaction domain 3A
		KCNJ11	potassium inwardly rectifying channel subfamily J member 11
		CYC1	cytochrome c1
		PRKCA	protein kinase C alpha
		EMP1	epithelial membrane protein 1
		SDHB	succinate dehydrogenase complex iron sulfur subunit B
		BNIP1	BCL2 interacting protein 1
		MYC	MYC proto-oncogene, bHLH transcription factor
		NPC1	NPC intracellular cholesterol transporter 1
		ASIC2	acid sensing ion channel subunit 2
		ACTN3	actinin alpha 3 (gene/pseudogene)
		SLC25A20	solute carrier family 25 member 20
		KLK5	kallikrein related peptidase 5
		LRPAP1	LDL receptor related protein associated protein 1
		WDR41	WD repeat domain 41
		FAM168B	family with sequence similarity 168 member B
		SYNPO2	synaptopodin 2
		TBP	TATA-box binding protein
		FTO	FTO alpha-ketoglutarate dependent dioxygenase
		CLVS1	clavesin 1
		RTL10	retrotransposon Gag like 10
		TPPP	tubulin polymerization promoting protein
		SEL1L	SEL1L adaptor subunit of ERAD E3 ubiquitin ligase
		TNFRSF1B	TNF receptor superfamily member 1B
		B2M	beta-2-microglobulin
		LAMP1	lysosomal associated membrane protein 1
		FEV	FEV transcription factor, ETS family member
		DPYS	dihydropyrimidinase
		PPP1R15A	protein phosphatase 1 regulatory subunit 15A
		AC117457.1	potassium large conductance calcium-activated channel, subfamily M, beta member 2 (KCNMB2-IT1 - KCNMB2 readthrough transcript)
		KCNMB2	potassium calcium-activated channel subfamily M regulatory beta subunit 2
		TOP1	DNA topoisomerase I
		IRAK4	interleukin 1 receptor associated kinase 4
		HOXD10	homeobox D10
		SLC25A12	solute carrier family 25 member 12
		GAN	gigaxonin
		IFNK	interferon kappa
		MYOM2	myomesin 2
		SMAD9	SMAD family member 9
		COL4A3	collagen type IV alpha 3 chain
		LTA	lymphotoxin alpha
		TNFAIP2	TNF alpha induced protein 2
		ZFP64	ZFP64 zinc finger protein
		KNTC1	kinetochore associated 1
		PVR	PVR cell adhesion molecule
		PNN	pinin, desmosome associated protein
		SLC33A1	solute carrier family 33 member 1
		SUSD1	sushi domain containing 1
		SIRT5	sirtuin 5
		ADAMTSL1	ADAMTS like 1
		TMEM132B	transmembrane protein 132B
		TBXAS1	thromboxane A synthase 1
		PPP4C	protein phosphatase 4 catalytic subunit
		IFT122	intraflagellar transport 122
		PLAT	plasminogen activator, tissue type
		ATG5	autophagy related 5
		RPS17	ribosomal protein S17
		ZFYVE27	zinc finger FYVE-type containing 27
		PDGFC	platelet derived growth factor C
		FGF9	fibroblast growth factor 9
		RNASE1	ribonuclease A family member 1, pancreatic
		ADARB2	adenosine deaminase RNA specific B2 (inactive)
		PI3	peptidase inhibitor 3
		PSMB8	proteasome subunit beta 8
		LGALS9	galectin 9
		PIGF	phosphatidylinositol glycan anchor biosynthesis class F
		RUBCN	rubicon autophagy regulator
		CPN1	carboxypeptidase N subunit 1
		LY86	lymphocyte antigen 86
		ITPR3	inositol 1,4,5-trisphosphate receptor type 3
		CCL4	C-C motif chemokine ligand 4
		CYLD	CYLD lysine 63 deubiquitinase
		STON1	stonin 1
		TFAP2A	transcription factor AP-2 alpha
		NEDD4L	NEDD4 like E3 ubiquitin protein ligase
		TSPAN9	tetraspanin 9
		FHDC1	FH2 domain containing 1
		C5orf15	chromosome 5 open reading frame 15
		SIGLEC1	sialic acid binding Ig like lectin 1
		GUSB	glucuronidase beta
		RPS6KA1	ribosomal protein S6 kinase A1
		HAMP	hepcidin antimicrobial peptide
		GPI	glucose-6-phosphate isomerase
		TNFRSF18	TNF receptor superfamily member 18
		LSS	lanosterol synthase
		TNFRSF19	TNF receptor superfamily member 19
		SLC9A3R2	SLC9A3 regulator 2
		PDK4	pyruvate dehydrogenase kinase 4
		MMP14	matrix metallopeptidase 14
		FKTN	fukutin
		CALN1	calneuron 1
		PROCR	protein C receptor
		SLC7A6	solute carrier family 7 member 6
		ZNF830	zinc finger protein 830
		ETNPPL	ethanolamine-phosphate phospho-lyase
		KALRN	kalirin RhoGEF kinase
		DUX4	double homeobox 4
		APLNR	apelin receptor
		TST	thiosulfate sulfurtransferase
		SEMG1	semenogelin 1
		EIF2AK2	eukaryotic translation initiation factor 2 alpha kinase 2
		NR5A2	nuclear receptor subfamily 5 group A member 2
		RGS6	regulator of G protein signaling 6
		LRRC8C	leucine rich repeat containing 8 VRAC subunit C
		ANXA3	annexin A3
		NFATC2	nuclear factor of activated T cells 2
		INA	internexin neuronal intermediate filament protein alpha
		UBXN6	UBX domain protein 6
		TMEM64	transmembrane protein 64
		PCBP1	poly(rC) binding protein 1
		C17orf67	chromosome 17 open reading frame 67
		CCSER1	coiled-coil serine rich protein 1
		EPB41	erythrocyte membrane protein band 4.1
		CHODL	chondrolectin
		TAF8	TATA-box binding protein associated factor 8
		RBM19	RNA binding motif protein 19
		PDGFRL	platelet derived growth factor receptor like
		KLF6	Kruppel like factor 6
		KDM7A	lysine demethylase 7A
		NPS	neuropeptide S
		ZGLP1	zinc finger GATA like protein 1
		RACK1	receptor for activated C kinase 1
		ATG4B	autophagy related 4B cysteine peptidase
		HPGD	15-hydroxyprostaglandin dehydrogenase
		AVP	arginine vasopressin
		KCNN3	potassium calcium-activated channel subfamily N member 3
		ATP2B2	ATPase plasma membrane Ca2+ transporting 2
		GSE1	Gse1 coiled-coil protein
		SLITRK6	SLIT and NTRK like family member 6
		RRAGC	Ras related GTP binding C
		IL10RA	interleukin 10 receptor subunit alpha
		PIP5K1B	phosphatidylinositol-4-phosphate 5-kinase type 1 beta
		ACSM3	acyl-CoA synthetase medium chain family member 3
		MTR	5-methyltetrahydrofolate-homocysteine methyltransferase
		HADH	hydroxyacyl-CoA dehydrogenase
		KLF4	Kruppel like factor 4
		MACROD2	mono-ADP ribosylhydrolase 2
		NFASC	neurofascin
		GDPD5	glycerophosphodiester phosphodiesterase domain containing 5
		NUP205	nucleoporin 205
		PHLDA1	pleckstrin homology like domain family A member 1
		IRF1	interferon regulatory factor 1
		PSPC1	paraspeckle component 1
		PNMA8A	PNMA family member 8A
		NTRK1	neurotrophic receptor tyrosine kinase 1
		DACH1	dachshund family transcription factor 1
		LDHC	lactate dehydrogenase C
		ABCC12	ATP binding cassette subfamily C member 12
		ACTB	actin beta
		SOAT1	sterol O-acyltransferase 1
		SLC2A4RG	SLC2A4 regulator
		NUDT4	nudix hydrolase 4
		ST6GALNAC5	ST6 N-acetylgalactosaminide alpha-2,6-sialyltransferase 5
		NOG	noggin
		GGN	gametogenetin
		BTC	betacellulin
		MECP2	methyl-CpG binding protein 2
		PPP1R1B	protein phosphatase 1 regulatory inhibitor subunit 1B
		SLC6A8	solute carrier family 6 member 8
		BMP7	bone morphogenetic protein 7
		GEMIN2	gem nuclear organelle associated protein 2
		PLAUR	plasminogen activator, urokinase receptor
		TRPM8	transient receptor potential cation channel subfamily M member 8
		SLC18A3	solute carrier family 18 member A3
		ST13	ST13 Hsp70 interacting protein
		SST	somatostatin
		MARCKS	myristoylated alanine rich protein kinase C substrate
		HEXA	hexosaminidase subunit alpha
		PRR32	proline rich 32
		AHSG	alpha 2-HS glycoprotein
		IDO1	indoleamine 2,3-dioxygenase 1
		GSTP1	glutathione S-transferase pi 1
		IGFBP5	insulin like growth factor binding protein 5
		FOXA2	forkhead box A2
		ULK1	unc-51 like autophagy activating kinase 1
		TIMP2	TIMP metallopeptidase inhibitor 2
		PIK3C3	phosphatidylinositol 3-kinase catalytic subunit type 3
		HDAC1	histone deacetylase 1
		TUSC2	tumor suppressor 2, mitochondrial calcium regulator
		B3GAT1	beta-1,3-glucuronyltransferase 1
		HERC5	HECT and RLD domain containing E3 ubiquitin protein ligase 5
		VCAM1	vascular cell adhesion molecule 1
		IKBKG	inhibitor of nuclear factor kappa B kinase regulatory subunit gamma
		TLR7	toll like receptor 7
		ABAT	4-aminobutyrate aminotransferase
		PRKCB	protein kinase C beta
		NOS3	nitric oxide synthase 3
		C1QTNF7	C1q and TNF related 7
		DBR1	debranching RNA lariats 1
		SLC2A8	solute carrier family 2 member 8
		KCNJ8	potassium inwardly rectifying channel subfamily J member 8
		SERPINC1	serpin family C member 1
		CHMP3	charged multivesicular body protein 3
		CD83	CD83 molecule
		DSE	dermatan sulfate epimerase
		CTSC	cathepsin C
		PSMC1	proteasome 26S subunit, ATPase 1
		HNRNPH3	heterogeneous nuclear ribonucleoprotein H3
		NUP50	nucleoporin 50
		EFNB1	ephrin B1
		ABCC9	ATP binding cassette subfamily C member 9
		KCNS3	potassium voltage-gated channel modifier subfamily S member 3
		DNM1	dynamin 1
		ATG7	autophagy related 7
		MTHFD2	methylenetetrahydrofolate dehydrogenase (NADP+ dependent) 2, methenyltetrahydrofolate cyclohydrolase
		MTSS1	MTSS I-BAR domain containing 1
		RB1	RB transcriptional corepressor 1
		HMGCR	3-hydroxy-3-methylglutaryl-CoA reductase
		MAPK1	mitogen-activated protein kinase 1
		MT-ATP6	mitochondrially encoded ATP synthase membrane subunit 6
		IL3	interleukin 3
		UPF2	UPF2 regulator of nonsense mediated mRNA decay
		PDIA6	protein disulfide isomerase family A member 6
		STUB1	STIP1 homology and U-box containing protein 1
		KHDRBS3	KH RNA binding domain containing, signal transduction associated 3
		MAP1LC3B	microtubule associated protein 1 light chain 3 beta
		NRAP	nebulin related anchoring protein
		TULP4	TUB like protein 4
		DDOST	dolichyl-diphosphooligosaccharide--protein glycosyltransferase non-catalytic subunit
		MUC5AC	mucin 5AC, oligomeric mucus/gel-forming
		TCL1B	T cell leukemia/lymphoma 1B
		IL1RAP	interleukin 1 receptor accessory protein
		TNP2	transition protein 2
		FZD8	frizzled class receptor 8
		NPPA	natriuretic peptide A
		MAP9	microtubule associated protein 9
		APEH	acylaminoacyl-peptide hydrolase
		CCDC140	coiled-coil domain containing 140
		KRT82	keratin 82
		TSPAN7	tetraspanin 7
		TMEM237	transmembrane protein 237
		DIXDC1	DIX domain containing 1
		HYOU1	hypoxia up-regulated 1
		TAAR6	trace amine associated receptor 6
		FOXK2	forkhead box K2
		GALNS	galactosamine (N-acetyl)-6-sulfatase
		CKAP4	cytoskeleton associated protein 4
		CD36	CD36 molecule
		PRKCSH	protein kinase C substrate 80K-H
		PODXL	podocalyxin like
		CANX	calnexin
		REG1A	regenerating family member 1 alpha
		MOGS	mannosyl-oligosaccharide glucosidase
		KPNB1	karyopherin subunit beta 1
		MAPK8	mitogen-activated protein kinase 8
		FZD3	frizzled class receptor 3
		MAP1LC3A	microtubule associated protein 1 light chain 3 alpha
		CETP	cholesteryl ester transfer protein
		SMARCA2	SWI/SNF related, matrix associated, actin dependent regulator of chromatin, subfamily a, member 2
		GAL	galanin and GMAP prepropeptide
		TAB2	TGF-beta activated kinase 1 (MAP3K7) binding protein 2
		TG	thyroglobulin
		TDP1	tyrosyl-DNA phosphodiesterase 1
		DPEP1	dipeptidase 1
		PEG10	paternally expressed 10
		TMOD2	tropomodulin 2
		ATL1	atlastin GTPase 1
		MARCHF5	membrane associated ring-CH-type finger 5
		RAB11FIP3	RAB11 family interacting protein 3
		SLC1A7	solute carrier family 1 member 7
		FAF1	Fas associated factor 1
		HSPB3	heat shock protein family B (small) member 3
		ACVRL1	activin A receptor like type 1
		IL17B	interleukin 17B
		DNAJC5	DnaJ heat shock protein family (Hsp40) member C5
		GPX1	glutathione peroxidase 1
		CPA1	carboxypeptidase A1
		DNAJB2	DnaJ heat shock protein family (Hsp40) member B2
		ATXN7	ataxin 7
		CARM1	coactivator associated arginine methyltransferase 1
		PBRM1	polybromo 1
		MOG	myelin oligodendrocyte glycoprotein
		GLG1	golgi glycoprotein 1
		SNX7	sorting nexin 7
		TSBP1	testis expressed basic protein 1
		NPY4R	neuropeptide Y receptor Y4
		AK4	adenylate kinase 4
		GAD2	glutamate decarboxylase 2
		TNFSF13B	TNF superfamily member 13b
		TFPI	tissue factor pathway inhibitor
		FRZB	frizzled related protein
		EGR3	early growth response 3
		TREH	trehalase
		PAPPA	pappalysin 1
		DTWD2	DTW domain containing 2
		SNPH	syntaphilin
		NOX1	NADPH oxidase 1
		ORM2	orosomucoid 2
		C5AR1	complement C5a receptor 1
		TMEM215	transmembrane protein 215
		PMEL	premelanosome protein
		NQO1	NAD(P)H quinone dehydrogenase 1
		ATP7A	ATPase copper transporting alpha
		C1orf61	chromosome 1 open reading frame 61
		MYRF	myelin regulatory factor
		SNRPC	small nuclear ribonucleoprotein polypeptide C
		NT5C3A	5'-nucleotidase, cytosolic IIIA
		PPARD	peroxisome proliferator activated receptor delta
		SNRNP70	small nuclear ribonucleoprotein U1 subunit 70
		SNRPA	small nuclear ribonucleoprotein polypeptide A
		TERT	telomerase reverse transcriptase
		NRF1	nuclear respiratory factor 1
		MCOLN1	mucolipin 1
		MMP1	matrix metallopeptidase 1
		GRID1	glutamate ionotropic receptor delta type subunit 1
		CALML3	calmodulin like 3
		PTH2R	parathyroid hormone 2 receptor
		LAPTM4A	lysosomal protein transmembrane 4 alpha
		CAPRIN2	caprin family member 2
		NBR1	NBR1 autophagy cargo receptor
		CXCL12	C-X-C motif chemokine ligand 12
		NKAP	NFKB activating protein
		AMPH	amphiphysin
		DLG5	discs large MAGUK scaffold protein 5
		HSPG2	heparan sulfate proteoglycan 2
		DNAJB1	DnaJ heat shock protein family (Hsp40) member B1
		RPL17	ribosomal protein L17
		ZKSCAN3	zinc finger with KRAB and SCAN domains 3
		ADRB2	adrenoceptor beta 2
		TPP1	tripeptidyl peptidase 1
		TGM7	transglutaminase 7
		JPH3	junctophilin 3
		DTL	denticleless E3 ubiquitin protein ligase homolog
		PML	promyelocytic leukemia
		ATXN10	ataxin 10
		HMGCS1	3-hydroxy-3-methylglutaryl-CoA synthase 1
		KCTD20	potassium channel tetramerization domain containing 20
		PPP3CB	protein phosphatase 3 catalytic subunit beta
		GLA	galactosidase alpha
		BRAP	BRCA1 associated protein
		HERPUD1	homocysteine inducible ER protein with ubiquitin like domain 1
		LRRN1	leucine rich repeat neuronal 1
		ZBTB40	zinc finger and BTB domain containing 40
		CLCN1	chloride voltage-gated channel 1
		PPARGC1B	PPARG coactivator 1 beta
		PLXNA1	plexin A1
		KIF1B	kinesin family member 1B
		ATF7IP	activating transcription factor 7 interacting protein
		THBS1	thrombospondin 1
		SOX9	SRY-box transcription factor 9
		MBP	myelin basic protein
		TANK	TRAF family member associated NFKB activator
		BARD1	BRCA1 associated RING domain 1
		BMPR1B	bone morphogenetic protein receptor type 1B
		RYR3	ryanodine receptor 3
		CADM1	cell adhesion molecule 1
		CCL13	C-C motif chemokine ligand 13
		TRAF6	TNF receptor associated factor 6
		FADD	Fas associated via death domain
		ACO1	aconitase 1
		EZH2	enhancer of zeste 2 polycomb repressive complex 2 subunit
		PON3	paraoxonase 3
		TYROBP	TYRO protein tyrosine kinase binding protein
		MEGF10	multiple EGF like domains 10
		PRR16	proline rich 16
		CRYAB	crystallin alpha B
		HTR3A	5-hydroxytryptamine receptor 3A
		SLC2A1	solute carrier family 2 member 1
		FOSB	FosB proto-oncogene, AP-1 transcription factor subunit
		RAPH1	Ras association (RalGDS/AF-6) and pleckstrin homology domains 1
		CAV1	caveolin 1
		PVALB	parvalbumin
		RBM43	RNA binding motif protein 43
		PRELID2	PRELI domain containing 2
		FAT3	FAT atypical cadherin 3
		BRD1	bromodomain containing 1
		SUPT4H1	SPT4 homolog, DSIF elongation factor subunit
		DENND4A	DENN domain containing 4A
		TNFRSF13C	TNF receptor superfamily member 13C
		MAS1	MAS1 proto-oncogene, G protein-coupled receptor
		PANX1	pannexin 1
		CDH1	cadherin 1
		ANXA1	annexin A1
		HOOK3	hook microtubule tethering protein 3
		ARHGAP28	Rho GTPase activating protein 28
		DCTN3	dynactin subunit 3
		NUCB2	nucleobindin 2
		CLOCK	clock circadian regulator
		UBN1	ubinuclein 1
		NMS	neuromedin S
		BACE1	beta-secretase 1
		SYNC	syncoilin, intermediate filament protein
		MCU	mitochondrial calcium uniporter
		TNIK	TRAF2 and NCK interacting kinase
		FOXO3	forkhead box O3
		HPX	hemopexin
		RPS6KB1	ribosomal protein S6 kinase B1
		CTSZ	cathepsin Z
		MYL6	myosin light chain 6
		PPP5C	protein phosphatase 5 catalytic subunit
		UBE2K	ubiquitin conjugating enzyme E2 K
		SLC17A7	solute carrier family 17 member 7
		CCL16	C-C motif chemokine ligand 16
		AQP1	aquaporin 1 (Colton blood group)
		CD163	CD163 molecule
		DNM1L	dynamin 1 like
		SAA1	serum amyloid A1
		LETM1	leucine zipper and EF-hand containing transmembrane protein 1
		CHRM1	cholinergic receptor muscarinic 1
		GPER1	G protein-coupled estrogen receptor 1
		PF4	platelet factor 4
		NR3C2	nuclear receptor subfamily 3 group C member 2
		ZEB1	zinc finger E-box binding homeobox 1
		ACKR3	atypical chemokine receptor 3
		PDE5A	phosphodiesterase 5A
		FOXP2	forkhead box P2
		ATP5F1B	ATP synthase F1 subunit beta
		KCNN4	potassium calcium-activated channel subfamily N member 4
		CYFIP2	cytoplasmic FMR1 interacting protein 2
		RB1CC1	RB1 inducible coiled-coil 1
		ARPP21	cAMP regulated phosphoprotein 21
		TRIM55	tripartite motif containing 55
		PM20D2	peptidase M20 domain containing 2
		IL10RB	interleukin 10 receptor subunit beta
		ATP2A1	ATPase sarcoplasmic/endoplasmic reticulum Ca2+ transporting 1
		OSBP	oxysterol binding protein
		TP53BP1	tumor protein p53 binding protein 1
		DDX54	DEAD-box helicase 54
		NETO1	neuropilin and tolloid like 1
		OSBPL8	oxysterol binding protein like 8
		CYP2C19	cytochrome P450 family 2 subfamily C member 19
		TMOD4	tropomodulin 4
		ADK	adenosine kinase
		LRSAM1	leucine rich repeat and sterile alpha motif containing 1
		TMOD3	tropomodulin 3
		CDK2	cyclin dependent kinase 2
		LGI1	leucine rich glioma inactivated 1
		SLC1A6	solute carrier family 1 member 6
		CDC7	cell division cycle 7
		BAX	BCL2 associated X, apoptosis regulator
		IFNGR1	interferon gamma receptor 1
		MPO	myeloperoxidase
		ILVBL	ilvB acetolactate synthase like
		AC005261.2	novel transcript
		KIF21A	kinesin family member 21A
		SPTSSB	serine palmitoyltransferase small subunit B
		IL7R	interleukin 7 receptor
		P2RY6	pyrimidinergic receptor P2Y6
		HCN1	hyperpolarization activated cyclic nucleotide gated potassium channel 1
		LCN2	lipocalin 2
		LUM	lumican
		CFH	complement factor H
		PRKAR1A	protein kinase cAMP-dependent type I regulatory subunit alpha
		IFI44L	interferon induced protein 44 like
		KIAA1671	KIAA1671
		CCL18	C-C motif chemokine ligand 18
		FMN1	formin 1
		INMT	indolethylamine N-methyltransferase
		PDLIM7	PDZ and LIM domain 7
		ESRRA	estrogen related receptor alpha
		KIF5C	kinesin family member 5C
		JDP2	Jun dimerization protein 2
		MMP7	matrix metallopeptidase 7
		KDELR2	KDEL endoplasmic reticulum protein retention receptor 2
		TPT1	tumor protein, translationally-controlled 1
		NELFCD	negative elongation factor complex member C/D
		HCN2	hyperpolarization activated cyclic nucleotide gated potassium and sodium channel 2
		ELP1	elongator complex protein 1
		FLT4	fms related tyrosine kinase 4
		HNRNPR	heterogeneous nuclear ribonucleoprotein R
		SP3	Sp3 transcription factor
		AKR1C3	aldo-keto reductase family 1 member C3
		EZR	ezrin
		SELENOP	selenoprotein P
		NPY6R	neuropeptide Y receptor Y6 (pseudogene)
		PPP1CB	protein phosphatase 1 catalytic subunit beta
		LCAT	lecithin-cholesterol acyltransferase
		C6orf15	chromosome 6 open reading frame 15
		LPA	lipoprotein(a)
		H2BC12	H2B clustered histone 12
		H2BC21	H2B clustered histone 21
		KMT5A	lysine methyltransferase 5A
		GRK2	G protein-coupled receptor kinase 2
		SCG2	secretogranin II
		TBCA	tubulin folding cofactor A
		SP2	Sp2 transcription factor
		SLC6A5	solute carrier family 6 member 5
		SERPINI1	serpin family I member 1
		ALOX15	arachidonate 15-lipoxygenase
		AGRP	agouti related neuropeptide
		FLCN	folliculin
		SLC25A27	solute carrier family 25 member 27
		UTRN	utrophin
		CAMK4	calcium/calmodulin dependent protein kinase IV
		SESN3	sestrin 3
		CRABP2	cellular retinoic acid binding protein 2
		EPRS1	glutamyl-prolyl-tRNA synthetase 1
		CALCOCO2	calcium binding and coiled-coil domain 2
		SLPI	secretory leukocyte peptidase inhibitor
		GHSR	growth hormone secretagogue receptor
		GBE1	1,4-alpha-glucan branching enzyme 1
		EXOSC3	exosome component 3
		SERPINE1	serpin family E member 1
		RABAC1	Rab acceptor 1
		TUSC3	tumor suppressor candidate 3
		HMOX2	heme oxygenase 2
		CDKN3	cyclin dependent kinase inhibitor 3
		CERK	ceramide kinase
		ABL1	ABL proto-oncogene 1, non-receptor tyrosine kinase
		TBC1D2	TBC1 domain family member 2
		AURKA	aurora kinase A
		CACNA1S	calcium voltage-gated channel subunit alpha1 S
		ROCK1	Rho associated coiled-coil containing protein kinase 1
		GSTO2	glutathione S-transferase omega 2
		SLC12A2	solute carrier family 12 member 2
		ACPP	acid phosphatase, prostate
		RMDN2	regulator of microtubule dynamics 2
		OASL	2'-5'-oligoadenylate synthetase like
		CELF2	CUGBP Elav-like family member 2
		USP1	ubiquitin specific peptidase 1
		PREPL	prolyl endopeptidase like
		GGNBP2	gametogenetin binding protein 2
		ZNHIT3	zinc finger HIT-type containing 3
		TMEM225B	transmembrane protein 225B
		RBM14	RNA binding motif protein 14
		TNFRSF25	TNF receptor superfamily member 25
		CFI	complement factor I
		INPP5B	inositol polyphosphate-5-phosphatase B
		MT-ND5	mitochondrially encoded NADH:ubiquinone oxidoreductase core subunit 5
		HNRNPAB	heterogeneous nuclear ribonucleoprotein A/B
		CFAP54	cilia and flagella associated protein 54
		NHLRC1	NHL repeat containing E3 ubiquitin protein ligase 1
		MT1X	metallothionein 1X
		PURA	purine rich element binding protein A
		SRY	sex determining region Y
		CDR1	cerebellar degeneration related protein 1
		PCP4	Purkinje cell protein 4
		PLCB1	phospholipase C beta 1
		KBTBD3	kelch repeat and BTB domain containing 3
		GEMIN4	gem nuclear organelle associated protein 4
		HLA-DQB1	major histocompatibility complex, class II, DQ beta 1
		BANF1	barrier to autointegration factor 1
		HRAS	HRas proto-oncogene, GTPase
		ATP2A2	ATPase sarcoplasmic/endoplasmic reticulum Ca2+ transporting 2
		SELP	selectin P
		STAT5B	signal transducer and activator of transcription 5B
		TNKS	tankyrase
		ADCY5	adenylate cyclase 5
		RCAN2	regulator of calcineurin 2
		SYT9	synaptotagmin 9
		BRD3	bromodomain containing 3
		MT1B	metallothionein 1B
		GJB1	gap junction protein beta 1
		ARMC4	armadillo repeat containing 4
		VXN	vexin
		MYL1	myosin light chain 1
		PXK	PX domain containing serine/threonine kinase like
		FTH1	ferritin heavy chain 1
		IGFBP6	insulin like growth factor binding protein 6
		TUBA1A	tubulin alpha 1a
		RBFOX3	RNA binding fox-1 homolog 3
		SCG5	secretogranin V
		HSP90B1	heat shock protein 90 beta family member 1
		PGGT1B	protein geranylgeranyltransferase type I subunit beta
		GRM2	glutamate metabotropic receptor 2
		UCN	urocortin
		NCSTN	nicastrin
		AGL	amylo-alpha-1, 6-glucosidase, 4-alpha-glucanotransferase
		AZGP1	alpha-2-glycoprotein 1, zinc-binding
		ZNF208	zinc finger protein 208
		RALGDS	ral guanine nucleotide dissociation stimulator
		RBPMS	RNA binding protein, mRNA processing factor
		PPP2R2B	protein phosphatase 2 regulatory subunit Bbeta
		WIF1	WNT inhibitory factor 1
		TGOLN2	trans-golgi network protein 2
		FAM160B1	family with sequence similarity 160 member B1
		RAD9B	RAD9 checkpoint clamp component B
		PTS	6-pyruvoyltetrahydropterin synthase
		LIX1	limb and CNS expressed 1
		RASA1	RAS p21 protein activator 1
		REN	renin
		PSEN2	presenilin 2
		ACTA1	actin alpha 1, skeletal muscle
		FCN3	ficolin 3
		PGD	phosphogluconate dehydrogenase
		NT5C3B	5'-nucleotidase, cytosolic IIIB
		SLC14A1	solute carrier family 14 member 1 (Kidd blood group)
		CDR2	cerebellar degeneration related protein 2
		ESR2	estrogen receptor 2
		TCHP	trichoplein keratin filament binding
		SLC40A1	solute carrier family 40 member 1
		TUBGCP4	tubulin gamma complex associated protein 4
		CBLIF	cobalamin binding intrinsic factor
		GSTM1	glutathione S-transferase mu 1
		FMO5	flavin containing dimethylaniline monoxygenase 5
		OLFM1	olfactomedin 1
		NRL	neural retina leucine zipper
		SHBG	sex hormone binding globulin
		KLHDC10	kelch domain containing 10
		ATG14	autophagy related 14
		SNRPB2	small nuclear ribonucleoprotein polypeptide B2
		AGO2	argonaute RISC catalytic component 2
		SERPINA7	serpin family A member 7
		RAMP3	receptor activity modifying protein 3
		PGF	placental growth factor
		KDSR	3-ketodihydrosphingosine reductase
		RPS25	ribosomal protein S25
		CHRNB4	cholinergic receptor nicotinic beta 4 subunit
		APH1A	aph-1 homolog A, gamma-secretase subunit
		PLEK	pleckstrin
		ODC1	ornithine decarboxylase 1
		CISH	cytokine inducible SH2 containing protein
		ERGIC1	endoplasmic reticulum-golgi intermediate compartment 1
		LMNB1	lamin B1
		CERT1	ceramide transporter 1
		NUP107	nucleoporin 107
		LTBR	lymphotoxin beta receptor
		SCNN1A	sodium channel epithelial 1 alpha subunit
		SOD3	superoxide dismutase 3
		PMP22	peripheral myelin protein 22
		PPY	pancreatic polypeptide
		DLX4	distal-less homeobox 4
		DNTT	DNA nucleotidylexotransferase
		RHEB	Ras homolog, mTORC1 binding
		GHRHR	growth hormone releasing hormone receptor
		TAX1BP1	Tax1 binding protein 1
		DMPK	DM1 protein kinase
		ACD	ACD shelterin complex subunit and telomerase recruitment factor
		CCL22	C-C motif chemokine ligand 22
		TSPO	translocator protein
		ARSA	arylsulfatase A
		TFIP11	tuftelin interacting protein 11
		CABIN1	calcineurin binding protein 1
		DSP	desmoplakin
		ANGPT2	angiopoietin 2
		LZTS3	leucine zipper tumor suppressor family member 3
		FTL	ferritin light chain
		CHRNA3	cholinergic receptor nicotinic alpha 3 subunit
		ARHGEF1	Rho guanine nucleotide exchange factor 1
		WIPI1	WD repeat domain, phosphoinositide interacting 1
		POLB	DNA polymerase beta
		PFN2	profilin 2
		LY75	lymphocyte antigen 75
		VCAN	versican
		PNPLA6	patatin like phospholipase domain containing 6
		NR1H3	nuclear receptor subfamily 1 group H member 3
		RUFY3	RUN and FYVE domain containing 3
		CCL26	C-C motif chemokine ligand 26
		HSPB6	heat shock protein family B (small) member 6
		CD38	CD38 molecule
		PCYT1B	phosphate cytidylyltransferase 1, choline, beta
		TBL1XR1	transducin beta like 1 X-linked receptor 1
		AC092069.1	novel transcript, antisense to CALR
		DUSP10	dual specificity phosphatase 10
		MAPK1IP1L	mitogen-activated protein kinase 1 interacting protein 1 like
		PHB2	prohibitin 2
		RPE	ribulose-5-phosphate-3-epimerase
		TALDO1	transaldolase 1
[truncated: 360 more rows]

## Sheet: RNA
Target Name	Association Score	Target Gene Name	Tissue/Cell	Activity Change	Log2-fold Change	p-value	Evidence Source
UBQLN2	1	ubiquilin 2	Skeletal muscle	Increase	1.1	4.43e-05	Expression microarray
KIT	0.752884	KIT proto-oncogene, receptor tyrosine kinase	Natural killer	Decreased	-1.3	3.3e-05	RNA sequencing
ATXN1	0.252856	ataxin 1	Skeletal muscle	Increased	1.3	3.75e-09	Expression microarray
KCNQ5	0.205872	potassium voltage-gated channel subfamily Q member 5	Skeletal muscle	Increased	1.8	1.44e-06	Expression microarray
PNPT1	0.200863	polyribonucleotide nucleotidyltransferase 1	Neutrophils	Decreased	-1.1	0.026	RNA sequencing
SCARB2	0.188025	scavenger receptor class B member 2	Neutrophils	Decreased	-1.3	0.000111	RNA sequencing
APP	0.157252	amyloid beta precursor protein	Natural killer	Decreased	-1.2	9.1e-05	RNA sequencing
USP9Y	0.155572	ubiquitin specific peptidase 9 Y-linked	CD8	Increased	5.5	1e-234	RNA sequencing
USP9Y	0.155572	ubiquitin specific peptidase 9 Y-linked	Natural killer	Increased	5.2	1e-234	RNA sequencing
USP9Y	0.155572	ubiquitin specific peptidase 9 Y-linked	B-Cells	Increased	4.7	1e-234	RNA sequencing
USP9Y	0.155572	ubiquitin specific peptidase 9 Y-linked	CD4	Increased	4.7	1e-234	RNA sequencing
USP9Y	0.155572	ubiquitin specific peptidase 9 Y-linked	Whole blood	Increased	4.3	2.41e-55	RNA sequencing
USP9Y	0.155572	ubiquitin specific peptidase 9 Y-linked	Monocytes	Increased	2.2	1.77e-22	RNA sequencing
USP9Y	0.155572	ubiquitin specific peptidase 9 Y-linked	Neutrophils	Increased	1.3	0.000902	RNA sequencing
HDAC4	0.136725	histone deacetylase 4	Skeletal muscle	Increased	1.35	1.207e-05	Expression microarray
CHRNA1	0.0548365	cholinergic receptor nicotinic alpha 1 subunit	Skeletal muscle	Increased	3.2	5.55e-09	Expression microarray
DCLK1	0.0545536	doublecortin like kinase 1	Skeletal muscle	Increased	2.35	2.83184e-05	Expression microarray
EFCAB7	0.0487494	EF-hand calcium binding domain 7	Skeletal muscle	Increased	2.8	1.61e-09	Expression microarray
IFIT1	0.0462154	interferon induced protein with tetratricopeptide repeats 1	Whole blood	Decreased	-1.6	1.42e-08	RNA sequencing
GADD45A	0.0416619	growth arrest and DNA damage inducible alpha	Skeletal muscle	Increased	2.2	3.2e-08	Expression microarray
MRAS	0.0381557	muscle RAS oncogene homolog	Skeletal muscle	Increased	1.1	1.46e-06	Expression microarray
HS6ST2	0.0351239	heparan sulfate 6-O-sulfotransferase 2	Skeletal muscle	Increased	2	1.35e-09	Expression microarray
TMSB4Y	0.0314216	thymosin beta 4 Y-linked	Whole blood	Increased	1.9	1.42e-08	RNA sequencing
TMSB4Y	0.0314216	thymosin beta 4 Y-linked	Natural killer	Increased	1.1	0.000326	RNA sequencing
ARHGAP36	0.0310811	Rho GTPase activating protein 36	Skeletal muscle	Increased	2.5	5.26e-07	Expression microarray
CMPK2	0.0274257	cytidine/uridine monophosphate kinase 2	Whole blood	Decreased	-1.3	3.83e-10	RNA sequencing
CMPK2	0.0274257	cytidine/uridine monophosphate kinase 2	Monocytes	Decreased	-1.4	2.52e-05	RNA sequencing
SMAD9	0.0254507	SMAD family member 9	Skeletal muscle	Increased	2.1	7.57e-07	Expression microarray
COL4A3	0.0252596	collagen type IV alpha 3 chain	Skeletal muscle	Increased	2.3	2.84e-06	Expression microarray
PNN	0.0248135	pinin, desmosome associated protein	Skeletal muscle	Increased	1.1	2.31e-07	Expression microarray
PIP5K1B	0.0222336	phosphatidylinositol-4-phosphate 5-kinase type 1 beta	Skeletal muscle	Increased	1.6	9.59e-08	Expression microarray
PNMA8A	0.0219718	PNMA family member 8A	Skeletal muscle	Increased	1.6	1.16e-07	Expression microarray
EIF2AK2	0.0214594	eukaryotic translation initiation factor 2 alpha kinase 2	Neutrophils	Decreased	-1.1	0.00252	RNA sequencing
B3GAT1	0.0209785	beta-1,3-glucuronyltransferase 1	Natural killer	Increased	1.1	0.000183	RNA sequencing
MTHFD2	0.0206327	methylenetetrahydrofolate dehydrogenase (NADP+ dependent) 2, methenyltetrahydrofolate cyclohydrolase	Skeletal muscle	Increased	1.6	3.07e-07	Expression microarray
MAPK1	0.0204409	mitogen-activated protein kinase 1	Skeletal muscle	Increased	1.1	3.29e-05	Expression microarray
TULP4	0.0200201	TUB like protein 4	Skeletal muscle	Increased	1.2	3.75e-09	Expression microarray
RYR3	0.017402	ryanodine receptor 3	Skeletal muscle	Increased	1.5	2.3e-07	Expression microarray
MEGF10	0.0173556	multiple EGF like domains 10	Skeletal muscle	Increased	1.7	6.98e-06	Expression microarray
Prr16	0.0172981	proline rich 16	Skeletal muscle	Increased	1.7	7.26e-06	Expression microarray
RAPH1	0.0171604	Ras association (RalGDS/AF-6) and pleckstrin homology domains 1	Skeletal muscle	Increased	1.6	3.83e-06	Expression microarray
PVALB	0.017017	parvalbumin	Skeletal muscle	Increased	1.8	1.68e-05	Expression microarray
HOOK3	0.0167788	hook microtubule tethering protein 3	Skeletal muscle	Increased	1.3	3.03e-07	Expression microarray
CLOCK	0.0165388	clock circadian regulator	Skeletal muscle	Increased	1.5	2.7e-06	Expression microarray
ARPP21	0.0159813	cAMP regulated phosphoprotein 21	Skeletal muscle	Increased	1.15	2.8e-06	Expression microarray
TRIM55	0.0159177	tripartite motif containing 55	Skeletal muscle	Increased	1.4	1.81e-06	Expression microarray
DDX54	0.0158421	DEAD-box helicase 54	Skeletal muscle	Decreased	-1.2	2.15e-07	Expression microarray
AC005261.1	0.0154881	novel transcript	Skeletal muscle	Increased	1.2	3.03e-07	Expression microarray
KIF21A	0.0154746	kinesin family member 21A	Skeletal muscle	Increased	1.3	9.73e-07	Expression microarray
SPTSSB	0.0154054	serine palmitoyltransferase small subunit B	Natural killer	Decreased	-1.4	2.77e-06	RNA sequencing
PRKAR1A	0.0153402	protein kinase cAMP-dependent type I regulatory subunit alpha	Skeletal muscle	Increased	1.4	1.54e-05	Expression microarray
HNRNPR	0.015196	heterogeneous nuclear ribonucleoprotein R	Skeletal muscle	Increased	1.1	7.33e-06	Expression microarray
